# Supplementary material for: Focal seizures induce spatiotemporally organized spiking activity in the human cortex
Source: Nat Commun. 2024 Aug 16;15:7075. doi: 10.1038/s41467-024-51338-1 (PMC11329741; doi:10.1038/s41467-024-51338-1)
Supplement: Supplementary file 4 — Source Data [file 41467_2024_51338_MOESM4_ESM.zip]

Archive with 487 entries (470 files):
- allResults.mat
- __MACOSX/._allResults.mat
- angularDistanceInTime_analysis.m
- __MACOSX/._angularDistanceInTime_analysis.m
- blVsRand_analysis.m
- __MACOSX/._blVsRand_analysis.m
- burstCount_analysis.m
- __MACOSX/._burstCount_analysis.m
- burstExemplars.mat
- __MACOSX/._burstExemplars.mat
- commonFiles/
- commonFiles/.DS_Store
- __MACOSX/commonFiles/._.DS_Store
- commonFiles/Code/
- __MACOSX/commonFiles/._Code
- commonFiles/geodesicUtah/
- __MACOSX/commonFiles/._geodesicUtah
- commonFiles/outcomesTable.mat
- __MACOSX/commonFiles/._outcomesTable.mat
- commonFiles/Code/pullSpikesDirectory.m
- __MACOSX/commonFiles/Code/._pullSpikesDirectory.m
- commonFiles/Code/retrieveOutcome.m
- __MACOSX/commonFiles/Code/._retrieveOutcome.m
- commonFiles/Code/cmapSeizure.m
- __MACOSX/commonFiles/Code/._cmapSeizure.m
- commonFiles/Code/normalizeToBounds.m
- __MACOSX/commonFiles/Code/._normalizeToBounds.m
- commonFiles/Code/.DS_Store
- __MACOSX/commonFiles/Code/._.DS_Store
- commonFiles/Code/loadStruct.m
- __MACOSX/commonFiles/Code/._loadStruct.m
- commonFiles/Code/simpleBar.m
- __MACOSX/commonFiles/Code/._simpleBar.m
- commonFiles/Code/gaussFitToBurst.m
- __MACOSX/commonFiles/Code/._gaussFitToBurst.m
- commonFiles/Code/jackTableToMap.m
- __MACOSX/commonFiles/Code/._jackTableToMap.m
- commonFiles/Code/printTTest.m
- __MACOSX/commonFiles/Code/._printTTest.m
- commonFiles/Code/pullSeizureDirectory.m
- __MACOSX/commonFiles/Code/._pullSeizureDirectory.m
- commonFiles/Code/revertToVector.m
- __MACOSX/commonFiles/Code/._revertToVector.m
- commonFiles/Code/CircStat2012a/
- __MACOSX/commonFiles/Code/._CircStat2012a
- commonFiles/Code/divideUtahChans.m
- __MACOSX/commonFiles/Code/._divideUtahChans.m
- commonFiles/Code/printMeanSD.m
- __MACOSX/commonFiles/Code/._printMeanSD.m
- commonFiles/Code/plotCircularMeanStd.m
- __MACOSX/commonFiles/Code/._plotCircularMeanStd.m
- commonFiles/Code/printMeanSdTT.m
- __MACOSX/commonFiles/Code/._printMeanSdTT.m
- commonFiles/Code/printPValue.m
- __MACOSX/commonFiles/Code/._printPValue.m
- commonFiles/Code/rAnovaWrapper.m
- __MACOSX/commonFiles/Code/._rAnovaWrapper.m
- commonFiles/Code/pullMicroDirectory.m
- __MACOSX/commonFiles/Code/._pullMicroDirectory.m
- commonFiles/Code/retrieveBraindata.m
- __MACOSX/commonFiles/Code/._retrieveBraindata.m
- commonFiles/Code/locateVertices.m
- __MACOSX/commonFiles/Code/._locateVertices.m
- commonFiles/Code/resectedVerticesLocations.m
- __MACOSX/commonFiles/Code/._resectedVerticesLocations.m
- commonFiles/Code/supersizeme.m
- __MACOSX/commonFiles/Code/._supersizeme.m
- commonFiles/Code/loadGeodesic.m
- __MACOSX/commonFiles/Code/._loadGeodesic.m
- commonFiles/Code/shadedErrorBar.m
- __MACOSX/commonFiles/Code/._shadedErrorBar.m
- commonFiles/Code/retrieveResectedVertex.m
- __MACOSX/commonFiles/Code/._retrieveResectedVertex.m
- commonFiles/Code/rectifySubj.m
- __MACOSX/commonFiles/Code/._rectifySubj.m
- commonFiles/Code/Localization/
- __MACOSX/commonFiles/Code/._Localization
- commonFiles/geodesicUtah/.DS_Store
- __MACOSX/commonFiles/geodesicUtah/._.DS_Store
- commonFiles/geodesicUtah/NIH057.mat
- __MACOSX/commonFiles/geodesicUtah/._NIH057.mat
- commonFiles/geodesicUtah/NIH050.mat
- __MACOSX/commonFiles/geodesicUtah/._NIH050.mat
- commonFiles/geodesicUtah/NIH046.mat
- __MACOSX/commonFiles/geodesicUtah/._NIH046.mat
- commonFiles/geodesicUtah/NIH047.mat
- __MACOSX/commonFiles/geodesicUtah/._NIH047.mat
- commonFiles/geodesicUtah/NIH066.mat
- __MACOSX/commonFiles/geodesicUtah/._NIH066.mat
- commonFiles/Code/CircStat2012a/circ_kurtosis.m
- __MACOSX/commonFiles/Code/CircStat2012a/._circ_kurtosis.m
- commonFiles/Code/CircStat2012a/circ_mtest.m
- __MACOSX/commonFiles/Code/CircStat2012a/._circ_mtest.m
- commonFiles/Code/CircStat2012a/circ_vtest.m
- __MACOSX/commonFiles/Code/CircStat2012a/._circ_vtest.m
- commonFiles/Code/CircStat2012a/circ_mean.m
- __MACOSX/commonFiles/Code/CircStat2012a/._circ_mean.m
- commonFiles/Code/CircStat2012a/circ_raotest.m
- __MACOSX/commonFiles/Code/CircStat2012a/._circ_raotest.m
- commonFiles/Code/CircStat2012a/circ_r.m
- __MACOSX/commonFiles/Code/CircStat2012a/._circ_r.m
- commonFiles/Code/CircStat2012a/circ_otest.m
- __MACOSX/commonFiles/Code/CircStat2012a/._circ_otest.m
- commonFiles/Code/CircStat2012a/circ_corrcc.m
- __MACOSX/commonFiles/Code/CircStat2012a/._circ_corrcc.m
- commonFiles/Code/CircStat2012a/circ_moment.m
- __MACOSX/commonFiles/Code/CircStat2012a/._circ_moment.m
- commonFiles/Code/CircStat2012a/circ_skewness.m
- __MACOSX/commonFiles/Code/CircStat2012a/._circ_skewness.m
- commonFiles/Code/CircStat2012a/circ_ktest.m
- __MACOSX/commonFiles/Code/CircStat2012a/._circ_ktest.m
- commonFiles/Code/CircStat2012a/circ_rtest.m
- __MACOSX/commonFiles/Code/CircStat2012a/._circ_rtest.m
- commonFiles/Code/CircStat2012a/circ_symtest.m
- __MACOSX/commonFiles/Code/CircStat2012a/._circ_symtest.m
- commonFiles/Code/CircStat2012a/circ_cmtest.m
- __MACOSX/commonFiles/Code/CircStat2012a/._circ_cmtest.m
- commonFiles/Code/CircStat2012a/Contents.m
- __MACOSX/commonFiles/Code/CircStat2012a/._Contents.m
- commonFiles/Code/CircStat2012a/circ_vmpdf.m
- __MACOSX/commonFiles/Code/CircStat2012a/._circ_vmpdf.m
- commonFiles/Code/CircStat2012a/circ_confmean.m
- __MACOSX/commonFiles/Code/CircStat2012a/._circ_confmean.m
- commonFiles/Code/CircStat2012a/circ_std.m
- __MACOSX/commonFiles/Code/CircStat2012a/._circ_std.m
- commonFiles/Code/CircStat2012a/circ_wwtest.m
- __MACOSX/commonFiles/Code/CircStat2012a/._circ_wwtest.m
- commonFiles/Code/CircStat2012a/kuipertable.mat
- __MACOSX/commonFiles/Code/CircStat2012a/._kuipertable.mat
- commonFiles/Code/CircStat2012a/circ_axial.m
- __MACOSX/commonFiles/Code/CircStat2012a/._circ_axial.m
- commonFiles/Code/CircStat2012a/circ_median.m
- __MACOSX/commonFiles/Code/CircStat2012a/._circ_median.m
- commonFiles/Code/CircStat2012a/circ_vmrnd.m
- __MACOSX/commonFiles/Code/CircStat2012a/._circ_vmrnd.m
- commonFiles/Code/CircStat2012a/circ_kappa.m
- __MACOSX/commonFiles/Code/CircStat2012a/._circ_kappa.m
- commonFiles/Code/CircStat2012a/examples/
- __MACOSX/commonFiles/Code/CircStat2012a/._examples
- commonFiles/Code/CircStat2012a/circ_plot.m
- __MACOSX/commonFiles/Code/CircStat2012a/._circ_plot.m
- commonFiles/Code/CircStat2012a/circ_medtest.m
- __MACOSX/commonFiles/Code/CircStat2012a/._circ_medtest.m
- commonFiles/Code/CircStat2012a/circ_dist.m
- __MACOSX/commonFiles/Code/CircStat2012a/._circ_dist.m
- commonFiles/Code/CircStat2012a/circ_ang2rad.m
- __MACOSX/commonFiles/Code/CircStat2012a/._circ_ang2rad.m
- commonFiles/Code/CircStat2012a/readme.txt
- __MACOSX/commonFiles/Code/CircStat2012a/._readme.txt
- commonFiles/Code/CircStat2012a/circ_corrcl.m
- __MACOSX/commonFiles/Code/CircStat2012a/._circ_corrcl.m
- commonFiles/Code/CircStat2012a/resectedVerticesLocations.m
- __MACOSX/commonFiles/Code/CircStat2012a/._resectedVerticesLocations.m
- commonFiles/Code/CircStat2012a/circ_axialmean.m
- __MACOSX/commonFiles/Code/CircStat2012a/._circ_axialmean.m
- commonFiles/Code/CircStat2012a/circ_vmpar.m
- __MACOSX/commonFiles/Code/CircStat2012a/._circ_vmpar.m
- commonFiles/Code/CircStat2012a/license.txt
- __MACOSX/commonFiles/Code/CircStat2012a/._license.txt
- commonFiles/Code/CircStat2012a/circ_hktest.m
- __MACOSX/commonFiles/Code/CircStat2012a/._circ_hktest.m
- commonFiles/Code/CircStat2012a/circ_samplecdf.m
- __MACOSX/commonFiles/Code/CircStat2012a/._circ_samplecdf.m
- commonFiles/Code/CircStat2012a/circ_rad2ang.m
- __MACOSX/commonFiles/Code/CircStat2012a/._circ_rad2ang.m
- commonFiles/Code/CircStat2012a/circ_clust.m
- __MACOSX/commonFiles/Code/CircStat2012a/._circ_clust.m
- commonFiles/Code/CircStat2012a/circ_dist2.m
- __MACOSX/commonFiles/Code/CircStat2012a/._circ_dist2.m
- commonFiles/Code/CircStat2012a/circ_kuipertest.m
- __MACOSX/commonFiles/Code/CircStat2012a/._circ_kuipertest.m
- commonFiles/Code/CircStat2012a/circ_var.m
- __MACOSX/commonFiles/Code/CircStat2012a/._circ_var.m
- commonFiles/Code/CircStat2012a/circ_stats.m
- __MACOSX/commonFiles/Code/CircStat2012a/._circ_stats.m
- commonFiles/Code/Localization/eeg_toolbox/
- __MACOSX/commonFiles/Code/Localization/._eeg_toolbox
- commonFiles/Code/Localization/locDataToRoi.m
- __MACOSX/commonFiles/Code/Localization/._locDataToRoi.m
- commonFiles/Code/Localization/normalizeToBounds.m
- __MACOSX/commonFiles/Code/Localization/._normalizeToBounds.m
- commonFiles/Code/Localization/.DS_Store
- __MACOSX/commonFiles/Code/Localization/._.DS_Store
- commonFiles/Code/Localization/plotSurfFun.m
- __MACOSX/commonFiles/Code/Localization/._plotSurfFun.m
- commonFiles/Code/Localization/plotResectedVertices.m
- __MACOSX/commonFiles/Code/Localization/._plotResectedVertices.m
- commonFiles/Code/Localization/maxRoiManager.m
- __MACOSX/commonFiles/Code/Localization/._maxRoiManager.m
- commonFiles/Code/Localization/groupByHardware.m
- __MACOSX/commonFiles/Code/Localization/._groupByHardware.m
- commonFiles/Code/CircStat2012a/examples/example2.m
- __MACOSX/commonFiles/Code/CircStat2012a/examples/._example2.m
- commonFiles/Code/CircStat2012a/examples/formatSubplot.m
- __MACOSX/commonFiles/Code/CircStat2012a/examples/._formatSubplot.m
- commonFiles/Code/CircStat2012a/examples/neurodata.mat
- __MACOSX/commonFiles/Code/CircStat2012a/examples/._neurodata.mat
- commonFiles/Code/CircStat2012a/examples/example1.m
- __MACOSX/commonFiles/Code/CircStat2012a/examples/._example1.m
- commonFiles/Code/CircStat2012a/examples/parseVarArgs.m
- __MACOSX/commonFiles/Code/CircStat2012a/examples/._parseVarArgs.m
- commonFiles/Code/CircStat2012a/examples/data.mat
- __MACOSX/commonFiles/Code/CircStat2012a/examples/._data.mat
- commonFiles/Code/Localization/eeg_toolbox/.DS_Store
- __MACOSX/commonFiles/Code/Localization/eeg_toolbox/._.DS_Store
- commonFiles/Code/Localization/eeg_toolbox/gifti-1.6/
- __MACOSX/commonFiles/Code/Localization/eeg_toolbox/._gifti-1.6
- commonFiles/Code/Localization/eeg_toolbox/visualize/
- __MACOSX/commonFiles/Code/Localization/eeg_toolbox/._visualize
- commonFiles/Code/Localization/eeg_toolbox/utilities/
- __MACOSX/commonFiles/Code/Localization/eeg_toolbox/._utilities
- commonFiles/Code/Localization/eeg_toolbox/events/
- __MACOSX/commonFiles/Code/Localization/eeg_toolbox/._events
- commonFiles/Code/Localization/eeg_toolbox/gifti-1.6/.DS_Store
- __MACOSX/commonFiles/Code/Localization/eeg_toolbox/gifti-1.6/._.DS_Store
- commonFiles/Code/Localization/eeg_toolbox/gifti-1.6/README
- __MACOSX/commonFiles/Code/Localization/eeg_toolbox/gifti-1.6/._README
- commonFiles/Code/Localization/eeg_toolbox/gifti-1.6/@gifti/
- __MACOSX/commonFiles/Code/Localization/eeg_toolbox/gifti-1.6/._@gifti
- commonFiles/Code/Localization/eeg_toolbox/gifti-1.6/GPL
- __MACOSX/commonFiles/Code/Localization/eeg_toolbox/gifti-1.6/._GPL
- commonFiles/Code/Localization/eeg_toolbox/gifti-1.6/LICENCE
- __MACOSX/commonFiles/Code/Localization/eeg_toolbox/gifti-1.6/._LICENCE
- commonFiles/Code/Localization/eeg_toolbox/visualize/braindata2.m
- __MACOSX/commonFiles/Code/Localization/eeg_toolbox/visualize/._braindata2.m
- commonFiles/Code/Localization/eeg_toolbox/visualize/viz_surf_main.m
- __MACOSX/commonFiles/Code/Localization/eeg_toolbox/visualize/._viz_surf_main.m
- commonFiles/Code/Localization/eeg_toolbox/visualize/viz_set_shine.m
- __MACOSX/commonFiles/Code/Localization/eeg_toolbox/visualize/._viz_set_shine.m
- commonFiles/Code/Localization/eeg_toolbox/visualize/.DS_Store
- __MACOSX/commonFiles/Code/Localization/eeg_toolbox/visualize/._.DS_Store
- commonFiles/Code/Localization/eeg_toolbox/visualize/viz_view_cylinder.m
- __MACOSX/commonFiles/Code/Localization/eeg_toolbox/visualize/._viz_view_cylinder.m
- commonFiles/Code/Localization/eeg_toolbox/visualize/getCoordsCT.m
- __MACOSX/commonFiles/Code/Localization/eeg_toolbox/visualize/._getCoordsCT.m
- commonFiles/Code/Localization/eeg_toolbox/visualize/getTalairach.m
- __MACOSX/commonFiles/Code/Localization/eeg_toolbox/visualize/._getTalairach.m
- commonFiles/Code/Localization/eeg_toolbox/visualize/viz_set_view.m
- __MACOSX/commonFiles/Code/Localization/eeg_toolbox/visualize/._viz_set_view.m
- commonFiles/Code/Localization/eeg_toolbox/visualize/other/
- __MACOSX/commonFiles/Code/Localization/eeg_toolbox/visualize/._other
- commonFiles/Code/Localization/eeg_toolbox/visualize/getLocation.m
- __MACOSX/commonFiles/Code/Localization/eeg_toolbox/visualize/._getLocation.m
- commonFiles/Code/Localization/eeg_toolbox/visualize/braindata.m
- __MACOSX/commonFiles/Code/Localization/eeg_toolbox/visualize/._braindata.m
- commonFiles/Code/Localization/eeg_toolbox/visualize/surface/
- __MACOSX/commonFiles/Code/Localization/eeg_toolbox/visualize/._surface
- commonFiles/Code/Localization/eeg_toolbox/visualize/viz_view_scatter.m
- __MACOSX/commonFiles/Code/Localization/eeg_toolbox/visualize/._viz_view_scatter.m
- commonFiles/Code/Localization/eeg_toolbox/visualize/brainplotter.m
- __MACOSX/commonFiles/Code/Localization/eeg_toolbox/visualize/._brainplotter.m
- commonFiles/Code/Localization/eeg_toolbox/visualize/viz_utahs.m
- __MACOSX/commonFiles/Code/Localization/eeg_toolbox/visualize/._viz_utahs.m
- commonFiles/Code/Localization/eeg_toolbox/visualize/viz_view_sphere.m
- __MACOSX/commonFiles/Code/Localization/eeg_toolbox/visualize/._viz_view_sphere.m
- commonFiles/Code/Localization/eeg_toolbox/visualize/viz_format_coords.m
- __MACOSX/commonFiles/Code/Localization/eeg_toolbox/visualize/._viz_format_coords.m
- commonFiles/Code/Localization/eeg_toolbox/visualize/groupBySubstring.m
- __MACOSX/commonFiles/Code/Localization/eeg_toolbox/visualize/._groupBySubstring.m
- commonFiles/Code/Localization/eeg_toolbox/visualize/viz_view_text.m
- __MACOSX/commonFiles/Code/Localization/eeg_toolbox/visualize/._viz_view_text.m
- commonFiles/Code/Localization/eeg_toolbox/utilities/util_branch_params.m
- __MACOSX/commonFiles/Code/Localization/eeg_toolbox/utilities/._util_branch_params.m
- commonFiles/Code/Localization/eeg_toolbox/utilities/util_group2group.m
- __MACOSX/commonFiles/Code/Localization/eeg_toolbox/utilities/._util_group2group.m
- commonFiles/Code/Localization/eeg_toolbox/utilities/util_priv_list_datatree.m
- __MACOSX/commonFiles/Code/Localization/eeg_toolbox/utilities/._util_priv_list_datatree.m
- commonFiles/Code/Localization/eeg_toolbox/utilities/bashlog.m
- __MACOSX/commonFiles/Code/Localization/eeg_toolbox/utilities/._bashlog.m
- commonFiles/Code/Localization/eeg_toolbox/utilities/util_prefix_search_in_dir.m
- __MACOSX/commonFiles/Code/Localization/eeg_toolbox/utilities/._util_prefix_search_in_dir.m
- commonFiles/Code/Localization/eeg_toolbox/utilities/util_set_static_env.m
- __MACOSX/commonFiles/Code/Localization/eeg_toolbox/utilities/._util_set_static_env.m
- commonFiles/Code/Localization/eeg_toolbox/utilities/util_extract_inputs.m
- __MACOSX/commonFiles/Code/Localization/eeg_toolbox/utilities/._util_extract_inputs.m
- commonFiles/Code/Localization/eeg_toolbox/utilities/vector.m
- __MACOSX/commonFiles/Code/Localization/eeg_toolbox/utilities/._vector.m
- commonFiles/Code/Localization/eeg_toolbox/utilities/util_list_paths.m
- __MACOSX/commonFiles/Code/Localization/eeg_toolbox/utilities/._util_list_paths.m
- commonFiles/Code/Localization/eeg_toolbox/utilities/util_dir_tree.csv
- __MACOSX/commonFiles/Code/Localization/eeg_toolbox/utilities/._util_dir_tree.csv
- commonFiles/Code/Localization/eeg_toolbox/utilities/addPathPublicOnly.m
- __MACOSX/commonFiles/Code/Localization/eeg_toolbox/utilities/._addPathPublicOnly.m
- commonFiles/Code/Localization/eeg_toolbox/utilities/util_expand_sweep_list.m
- __MACOSX/commonFiles/Code/Localization/eeg_toolbox/utilities/._util_expand_sweep_list.m
- commonFiles/Code/Localization/eeg_toolbox/utilities/util_ind2group.m
- __MACOSX/commonFiles/Code/Localization/eeg_toolbox/utilities/._util_ind2group.m
- commonFiles/Code/Localization/eeg_toolbox/utilities/util_prepend2file.m
- __MACOSX/commonFiles/Code/Localization/eeg_toolbox/utilities/._util_prepend2file.m
- commonFiles/Code/Localization/eeg_toolbox/utilities/util_group2ind.m
- __MACOSX/commonFiles/Code/Localization/eeg_toolbox/utilities/._util_group2ind.m
- commonFiles/Code/Localization/eeg_toolbox/utilities/util_file_transfer_horizontal.m
- __MACOSX/commonFiles/Code/Localization/eeg_toolbox/utilities/._util_file_transfer_horizontal.m
- commonFiles/Code/Localization/eeg_toolbox/utilities/util_migrate_dir.m
- __MACOSX/commonFiles/Code/Localization/eeg_toolbox/utilities/._util_migrate_dir.m
- commonFiles/Code/Localization/eeg_toolbox/utilities/mypath.m
- __MACOSX/commonFiles/Code/Localization/eeg_toolbox/utilities/._mypath.m
- commonFiles/Code/Localization/eeg_toolbox/utilities/util_combine_strnum.m
- __MACOSX/commonFiles/Code/Localization/eeg_toolbox/utilities/._util_combine_strnum.m
- commonFiles/Code/Localization/eeg_toolbox/utilities/util_fill_params.m
[truncated: 187 more entries]
