# Supplementary material for: Focal seizures induce spatiotemporally organized spiking activity in the human cortex
Source: Nat Commun. 2024 Aug 16;15:7075. doi: 10.1038/s41467-024-51338-1 (PMC11329741; doi:10.1038/s41467-024-51338-1)
Supplement: Supplementary file 4 — Source Data [file 41467_2024_51338_MOESM4_ESM.zip › angularDistanceInTime_analysis.m]

function angularDistanceInTime_analysis(allResults)

% resultsArray should be an object array from microOutputResults

timeWin = 3; 
% timeWin = 5; warning('Time win 5.'); 


% The only safe way I know how to do this is by initializing to a large
% number first and then trimming. 
% Max seizure length? Let's say 5 minutes. 
lengthResults = 5 * 60 / 3; % Minutes * seconds / windowLength 

resultsAll = nan(0,lengthResults); 

counterGlobal = 1; 

for ii = 1:length(allResults)

    allResults(ii).currentTask = 'sz'; 
    
    for arrayNum = 1:length(allResults(ii).results)
        
        counter = 1; 
        resultsAllLocal = nan(0,lengthResults); 
        
        for kk = 1:length(allResults(ii).results(arrayNum).resultsSz)
            
            % if ~isequal(allResults(ii).szStruct(kk).SeizureType,'FIAS'); continue; end 
            
            allResults(ii).currentArrayNum = arrayNum; allResults(ii).currentEvent = kk;
            if allResults(ii).checkIfEmpty('dimRed'); continue; end
                        
            dimRedInstance = allResults(ii).results(arrayNum).resultsSz(kk).dimRed.seq;
            
            th.mua = dimRedInstance.sec.secRSquared.mua.th;
            th.lfp = dimRedInstance.sec.secRSquared.lfp.th;
            
            Fs = allResults(ii).results(arrayNum).resultsSz(kk).dimRed.seq.sec.Fs;
            
            % bufferInds = buffer(1:length(th.mua),timeWin * Fs,timeWin * Fs - 1,'nodelay');
            bufferInds = buffer(1:length(th.mua),timeWin * Fs,0,'nodelay');
            
            % th.mua = movmean(th.mua,Fs * 3,'omitnan'); % 3-second level moving average
            % th.lfp = movmean(th.lfp,Fs * 3,'omitnan'); % 3-second level moving average
            
            currentDistance = nan(1,size(bufferInds,2)); 
            for jj = 1:size(bufferInds,2)
                
                currentInds = bufferInds(:,jj);
                currentInds = currentInds(logical(currentInds));
                
                muaCurrent = th.mua(currentInds); muaCurrent(isnan(muaCurrent)) = []; 
                muaCurrent = circ_mean(muaCurrent,[],2); 
                
                lfpCurrent = th.lfp(currentInds); lfpCurrent(isnan(lfpCurrent)) = []; 
                lfpCurrent = circ_mean(lfpCurrent,[],2); 
                
                currentDistance(jj) = abs(circ_dist(lfpCurrent,muaCurrent)); 
            end

            resultsAllLocal(counter,1:length(currentDistance)) = currentDistance;
            resultsAllLocal(counter,length(currentDistance) + 1:end) = nan;
            counter = counter + 1;
        end
        resultsAllLocal = mean(resultsAllLocal,1,'omitnan'); 
        
        resultsAll(counterGlobal,1:length(resultsAllLocal)) = resultsAllLocal;
        resultsAll(counterGlobal,length(resultsAllLocal) + 1:end) = nan;
        counterGlobal = counterGlobal + 1;

    end
end

%%

xVals = (1:size(resultsAll,2)) * timeWin;
% polarplot(mean(resultsAll,'omitnan'),xVals,'ko')

colorPrim = [0 0 255]/255; colorSec = [147 203 243]/255;

figure; hold on
for jj = 1:size(resultsAll,2)
    
    if xVals(jj) > 100; break; end
    
    u = mean(resultsAll(:,jj),'omitnan'); % Shouldn't need circ_mean, all on [0 pi];
    s = std(resultsAll(:,jj),'omitnan') / sqrt(sum(~isnan(resultsAll(:,jj))));
    
    th = linspace(u - s, u + s,50);
    r = [xVals(jj) - timeWin / 2 xVals(jj) + timeWin /2];
    
    [x,y] = pol2cart([th th(end:-1:1)],[repmat(r(1),1,length(th)) repmat(r(2),1,length(th))]);
    
    h = patch(x,y,colorSec);
    h.EdgeColor = 'none';
    h.FaceAlpha = 0.5;
    
    [x,y] = pol2cart([u u],r);
    
    plot(x,y,'color',colorPrim);
    
end

a = 110 / 360 * 2 * pi;
tempRticks = 0:50:100;
[x,y] = pol2cart(repmat(a,size(tempRticks)),tempRticks);
plot(x,y,'k.-');
text(x + 3,y + 3,cellstr(strsplit(num2str(tempRticks))));

th = linspace(0,2*pi,50);
[x,y] = pol2cart(th,repmat(100,1,length(th)));
plot(x,y,'k-')

for ii = [0 pi/6 pi/3 pi / 2 4*pi/6 5*pi/6 pi]
    [x,y] = pol2cart([ii ii],[100 -100]);
    plot(x,y,'k-')
end

axis equal
axis off 

end
