# Supplementary material for: Focal seizures induce spatiotemporally organized spiking activity in the human cortex
Source: Nat Commun. 2024 Aug 16;15:7075. doi: 10.1038/s41467-024-51338-1 (PMC11329741; doi:10.1038/s41467-024-51338-1)
Supplement: Supplementary file 4 — Source Data [file 41467_2024_51338_MOESM4_ESM.zip › blVsRand_analysis.m]

function blVsRand_analysis(allResults)


typeStr = 'seq'; 

resultsAll = nan(0,2); 

counterGlobal = 1; 

for ii = 1:length(allResults)
    
    for arrayNum = 1:length(allResults(ii).results)
        
        allResults(ii).currentArrayNum = arrayNum;
        allResults(ii).currentEvent = 1; 
        allResults(ii).currentTask = 'bl';
        if allResults(ii).checkIfEmpty('dimRed')
            continue; 
        end
        
        randInstance = allResults(ii).results(arrayNum).resultsBl.dimRed.(typeStr);
        
        distRandtoRand = pdist2(randInstance.randResults,mean(randInstance.randResults));
        distBlToRand = pdist2(randInstance.mapResults,mean(randInstance.randResults));
        
        % [a,b] = bounds([distRandtoRand;distBlToRand]);
        [a,b] = bounds(pdist([randInstance.randResults; randInstance.mapResults])); 
        
        distRandtoRand = normalizeToBounds(distRandtoRand,[0 1],[0 b]);
        distBlToRand = normalizeToBounds(distBlToRand,[0 1],[0 b]);
        
        
        resultsAll(counterGlobal,1) = mean(distRandtoRand,'all');
        resultsAll(counterGlobal,2) = mean(distBlToRand,'all');
        counterGlobal = counterGlobal + 1;
                    
    end
end

figure; hold on
j1 = simpleBar(1,resultsAll(:,1),'errorType','dots','selectDot',5);
j2 = simpleBar(2,resultsAll(:,2),'errorType','dots','selectDot',5);

for ii = 1:size(resultsAll,1)
    plot([1 + j1(ii) 2 + j2(ii)],resultsAll(ii,:),'k-');
end

xticks([1 2]); 
supersizeme(2); 
xlim([.2 2.8]); 

printMeanSdTT(resultsAll(:,1),resultsAll(:,2),'usePaired',true)

end

            
