# Supplementary material for: Focal seizures induce spatiotemporally organized spiking activity in the human cortex
Source: Nat Commun. 2024 Aug 16;15:7075. doi: 10.1038/s41467-024-51338-1 (PMC11329741; doi:10.1038/s41467-024-51338-1)
Supplement: Supplementary file 4 — Source Data [file 41467_2024_51338_MOESM4_ESM.zip › burstCount_analysis.m]

function t = burstCount_analysis(allResults)


counterGlobal = 0;
t = table('size',[6 8],'VariableTypes',{'string','double','double','double','double','double','double','double'},'VariableNames',{'Patient ID','Array number','Interictal bursts','Interictal bursts after artifact removal','IEDs','Burst-related IEDs','Percent of burst with IED','Percent of IED with burst'});

for ii = 1:length(allResults)
    
    for arrayNum = 1:length(allResults(ii).results)

        counterGlobal = counterGlobal + 1; 

        t.("Patient ID")(counterGlobal) = allResults(ii).subj; 
        t.("Array number")(counterGlobal) = arrayNum; 

        allResults(ii).currentArrayNum = arrayNum; 
        
        % Interictal bursts? 
        v = 0; 
        allResults(ii).currentTask = 'ied';
        tempConsol = allResults(ii).consolidateBursts('removeBadBursts',false);
        v = v + length(tempConsol.burstStruct);

        allResults(ii).currentTask = 'bl';
        tempConsol = allResults(ii).consolidateBursts('removeBadBursts',true);
        v = v + length(tempConsol.burstStruct);

        t.("Interictal bursts")(counterGlobal) = v; 

        v = 0; 
        allResults(ii).currentTask = 'ied';
        tempConsol = allResults(ii).consolidateBursts('removeBadBursts',true);
        v = v + length(tempConsol.burstStruct);
        t.("Burst-related IEDs")(counterGlobal) = v;

        allResults(ii).currentTask = 'bl';
        tempConsol = allResults(ii).consolidateBursts('removeBadBursts',true);
        v = v + length(tempConsol.burstStruct);

        t.("Interictal bursts after artifact removal")(counterGlobal) = v; 

        % IEDs
        v = 0;
        for kk = 1:length(allResults(ii).myStruct)
            v = v + length(allResults(ii).myStruct(kk).iedOutput.array(arrayNum).detections);
        end
        t.IEDs(counterGlobal) = v; 
        % Note that this includes all detections, including those
        % associated with a burst that was deemed bad. It can be done to
        % recover only those IEDs associated with either no burst or a good
        % burst, but it takes some legwork. 

        t.("Percent of burst with IED")(counterGlobal) = t.("Burst-related IEDs")(counterGlobal) / t.("Interictal bursts after artifact removal")(counterGlobal) * 100;
        t.("Percent of IED with burst")(counterGlobal) = t.("Burst-related IEDs")(counterGlobal) / t.IEDs(counterGlobal) * 100; 
        
        
    end
end

end
