# Supplementary material for: Focal seizures induce spatiotemporally organized spiking activity in the human cortex
Source: Nat Commun. 2024 Aug 16;15:7075. doi: 10.1038/s41467-024-51338-1 (PMC11329741; doi:10.1038/s41467-024-51338-1)
Supplement: Supplementary file 4 — Source Data [file 41467_2024_51338_MOESM4_ESM.zip › commonFiles/Code/cmapSeizure.m]

function cmap = cmapSeizure

cmap = [interp1([0;1],[[68 57 107] / 256; [159 149 199] / 256],linspace(0,1,128));interp1([0;1],[[159 149 199] / 256; [221 212 252] / 256],linspace(0,1,128))];
% cmap = flipud(cmap); 

end
