# Supplementary material for: Focal seizures induce spatiotemporally organized spiking activity in the human cortex
Source: Nat Commun. 2024 Aug 16;15:7075. doi: 10.1038/s41467-024-51338-1 (PMC11329741; doi:10.1038/s41467-024-51338-1)
Supplement: Supplementary file 4 — Source Data [file 41467_2024_51338_MOESM4_ESM.zip › commonFiles/Code/normalizeToBounds.m]

function dataVals = normalizeToBounds(dataVals,endRange,beginRange) 

assert(~isempty(dataVals)); 

if nargin <= 2 || all(isnan(beginRange))
    beginRange = [min(dataVals(:)) max(dataVals(:))]; 
end
if nargin <= 1 
    endRange = [0 1];
end

%% Put between 1 and 0 

dataVals = max(beginRange(1),min(dataVals,beginRange(2),'includenan'),'includenan');
% Normalize to bounds
if range(beginRange) > 0
    dataVals = (dataVals - beginRange(1)) / range(beginRange);
else
    dataVals = dataVals - beginRange(1);
end

%% Put into end range 

dataVals = dataVals * range(endRange) + endRange(1); 
