# Supplementary material for: Focal seizures induce spatiotemporally organized spiking activity in the human cortex
Source: Nat Commun. 2024 Aug 16;15:7075. doi: 10.1038/s41467-024-51338-1 (PMC11329741; doi:10.1038/s41467-024-51338-1)
Supplement: Supplementary file 4 — Source Data [file 41467_2024_51338_MOESM4_ESM.zip › commonFiles/Code/loadStruct.m]

function [myStruct, failureFlag] = loadStruct(subj,baseDir)

failureFlag = false; 

subj = rectifySubj(subj); % Two-digit 

localDir = sprintf('myStruct%d.mat',subj);
if nargin == 1
    baseDir = 'myStructs/';
end

fileName = fullfile(baseDir,localDir);

if exist(fileName,'file') == 2
    load(fileName,'myStruct');
else
    error('Could not find file. Please contact Kareem Zaghloul (kareem.zaghloul@nih.gov) to obtain raw files, as they were not included in the manuscript because of size constraints.'); 

end

end
