# Supplementary material for: Focal seizures induce spatiotemporally organized spiking activity in the human cortex
Source: Nat Commun. 2024 Aug 16;15:7075. doi: 10.1038/s41467-024-51338-1 (PMC11329741; doi:10.1038/s41467-024-51338-1)
Supplement: Supplementary file 4 — Source Data [file 41467_2024_51338_MOESM4_ESM.zip › commonFiles/Code/gaussFitToBurst.m]

function [isBad,f,g] = gaussFitToBurst(thisBurst,rSquareCut,c1Cut,varargin)

p = inputParser;
addParameter(p,'verbose',false);
parse(p,varargin{:})
verbose = p.Results.verbose;

[corrVals,x] = xcorr(thisBurst.raster');

identityVals = 1:size(thisBurst.raster) + 1:size(corrVals,2); 
corrVals(:,identityVals) = nan; 

y = mean(corrVals,2,'omitnan')'; 

%%

[f,g] = fit(x.',y','gauss1');

isBad = false; 

% rSquareCut = 0.95; 
% c1Cut = 10; 

if g.rsquare < rSquareCut; isBad = true; end 
if f.c1 < c1Cut; isBad = true; end

if verbose
    
    if isBad; fprintf('The burst is bad. '); else; fprintf('The burst is good. '); end
    if thisBurst.isIedBurst; fprintf('It is an IED.\n'); else; fprintf('It is not an IED.\n'); end
    
    fprintf('rSquare is %.2f. c1 is %.2f.\n',g.rsquare,f.c1'); 
end

% figure(4);
% xlim([thisBurst.timestamp/2000 - .5 thisBurst.timestamp/2000 + .5])
% 
% figure(1); clf
% plot(f,x,y); 
% pause

end
