# Supplementary material for: Focal seizures induce spatiotemporally organized spiking activity in the human cortex
Source: Nat Commun. 2024 Aug 16;15:7075. doi: 10.1038/s41467-024-51338-1 (PMC11329741; doi:10.1038/s41467-024-51338-1)
Supplement: Supplementary file 4 — Source Data [file 41467_2024_51338_MOESM4_ESM.zip › commonFiles/Code/jackTableToMap.m]

function [map, P, chanNameStem] = jackTableToMap(jackTable,indsJack) 

assert(length(unique(jackTable.MicroDevNum(indsJack))) == 1); 

thisJack = jackTable(indsJack,:); 
chanNameNew = thisJack.ChanNameNew; 

s = strfind(chanNameNew,'['); 
e = strfind(chanNameNew,']'); 
chanLocString = cellfun(@(a,b,c) a(b + 1:c - 1),chanNameNew,s,e,'uniformOutput',0); 

chanNameStem = cellfun(@(a,b) a(1:b - 1),chanNameNew,s,'uniformOutput',0); 
chanNameStem = unique(chanNameStem); 
assert(length(chanNameStem)==1); 
chanNameStem = chanNameStem{1}; 

indX = strfind(chanLocString,'x'); 
indY = strfind(chanLocString,'y'); 

xVal = cellfun(@(a,b) str2double(a(1:b - 1)),chanLocString,indX); 
yVal = cellfun(@(a,b,c) str2double(a(b + 1:c - 1)),chanLocString,indX,indY); 

%% 

P = [yVal xVal]; 
P = P * 0.04; % mm 

%%

map = nan(max(yVal),max(xVal)); 
for ii = 1:length(indsJack)
    map(yVal(ii),xVal(ii)) = indsJack(ii); 
end


end
