# Supplementary material for: Focal seizures induce spatiotemporally organized spiking activity in the human cortex
Source: Nat Commun. 2024 Aug 16;15:7075. doi: 10.1038/s41467-024-51338-1 (PMC11329741; doi:10.1038/s41467-024-51338-1)
Supplement: Supplementary file 4 — Source Data [file 41467_2024_51338_MOESM4_ESM.zip › commonFiles/Code/revertToVector.m]

function currentVec = revertToVector(currentVec)


[a,b] = size(currentVec);

if a ~= 1 && b ~= 1; error('Input must be a vector'); end

if a > b; currentVec = currentVec'; end

end
