# Supplementary material for: Focal seizures induce spatiotemporally organized spiking activity in the human cortex
Source: Nat Commun. 2024 Aug 16;15:7075. doi: 10.1038/s41467-024-51338-1 (PMC11329741; doi:10.1038/s41467-024-51338-1)
Supplement: Supplementary file 4 — Source Data [file 41467_2024_51338_MOESM4_ESM.zip › commonFiles/Code/divideUtahChans.m]

function [chans,failureFlag] = divideUtahChans(subj,sess)

channelMap = getUtahChannelMap(subj,0); 

failureFlag = false; 

fnJack = fullfile('/Volumes/Josh_myBook/szBackup/sz/',subj,'/processed_LFP/',sess,'/lfp_noreref/jacksheetBR_justSplitChan.csv');
if ~exist(fnJack,'file'); failureFlag = true; chans = []; return; end
jackTable = readtable(fnJack); 

% chanNums = cell2mat(cellfun(@(x) str2double(x(isstrprop(x,'digit'))),jackTable.ChanName,'UniformOutput',0));
% Now they're read directly from the Jack Table, which is what defines the
% ordering of the rows of lfp.ts. 
% This should be the 'right' way to do it. 
% Note how if the rows aren't perfectly ordered, that will be reflected in
% chanNums. 
% It's confusing, but channels have both names and indices. For ECoG, it's
% not a big deal, because the name might be 'TT6', and the index 24.
% Here, on the other hand, the names themselves are also numbers. 

% I'm still a bit confused about how this all works. But what I think is
% that the original names in the jacksheet ('utah001') etc are generated
% directly from the NSX file. This NSX file is the same that provides the
% time series. So the NSX file dictates that utah001 is the first row;
% utah002 is the second row; and so on. 
% I guess it's possible that the NSX file would have utah002 on the first
% row, but such a thing would be very odd. 
% But I think the above might actually be impossible given the way the NSX
% system actually works. 
% What we're relying on is for the NSX system to have a sort of three-way
% mapping between 1) rows of ts; 2) names of the electrodes, and 3) the
% spatial locations, as determined by the channel map (where electrode and
% channel names are reconciled). 

% In sum, I'd expect the channel names to always be ascending. 
% Still, just as a sanity type of mechanism, we will keep reading the
% channel names from the jacksheet. convertUtahElecs2Chans, line 82, where
% chanSpaceTable is made, relies on this relationship. 

% Back to this issue. We've got time series, and we've got locations. Those
% are the two main pieces we need to make this work. 
% The confusing part is each time series, has, effectively, two 'labels'.
% The first is the row of nsxData (or of the jacksheet) that it inhabits.
% The second is the title its given. As mentioned in a previous paragraph,
% we think those two labels will always track. But what if they don't? If
% they don't, our task is to determine which of the two is of import to the
% channel's spatial location. I really don't know the answer to that, but I
% think it's more likely that it would be the channel's title, since that
% comes directly from the file, and it assumes no strict ascending order of
% the rows of the raw time series. Again, though, it's a bit silly to ask
% this question because we wouldn't expect divergence between these two
% labeling schemes. 

%% 
% Revising the above. To cut through the squidcloud, we simply hvae a
% jacksheet, and channels are extracted according to the naming and
% ordering of the jacksheet. 

microDevNum = revertToVector(unique(jackTable.MicroDevNum)); 

fileName = unique(jackTable.FileName,'stable'); % Stable; assume ordered in jacksheet  

allChans = jackTable.ChanName; 
useChans = allChans(contains(allChans,'utah')); 

for arrayNum = 1:length(microDevNum)
    % chanNumSpaceLocal = channelMap.(sprintf('chanNumSpace%d',arrayNum)); 
    % chans.array(arrayNum).inds = chanNums(ismember(chanNums,chanNumSpaceLocal)); 
    
    % Better way 
    % chans.array(arrayNum).inds = chanNums(ismember(jackTable.MicroDevNum,arrayNum)); 
    
    % Better better way 
    thisArrayLog = ismember(jackTable.MicroDevNum,microDevNum(arrayNum)); 
    
    chans.array(arrayNum).chanNames = jackTable.ChanName(thisArrayLog); 
    chans.array(arrayNum).indsJack = find(thisArrayLog); % Index wrt the jacksheet. 
    
    chans.array(arrayNum).useThisArray = all(ismember(chans.array(arrayNum).chanNames,useChans)); 
    % Hardcoding 
    if isequal(subj,'NIH037') && isequal(arrayNum,2); chans.array(arrayNum).useThisArray = false; end
    
    fnCurrent = unique(jackTable.FileName(thisArrayLog)); 
    assert(length(fnCurrent)==1); 
    
    chans.array(arrayNum).deviceToPulse = find(strcmp(fileName,fnCurrent)); 
    
    jackPulse = jackTable(ismember(jackTable.FileName,fnCurrent),:); 
    chans.array(arrayNum).indsPulse = find(ismember(jackPulse.MicroDevNum,microDevNum(arrayNum))); 

    
    chans.array(arrayNum).microDevNum = microDevNum(arrayNum); 
    
end
chans.channelMap = channelMap;
chans.jackTable = jackTable;
chans.microDevNum = microDevNum; 

chans.allChans = allChans; 
chans.useChans = useChans; 


% chans.arrays is a struct array of length(microDevNum), where each
% element ii corresponds to microDevNum(ii). 

end
