# Supplementary material for: Focal seizures induce spatiotemporally organized spiking activity in the human cortex
Source: Nat Commun. 2024 Aug 16;15:7075. doi: 10.1038/s41467-024-51338-1 (PMC11329741; doi:10.1038/s41467-024-51338-1)
Supplement: Supplementary file 4 — Source Data [file 41467_2024_51338_MOESM4_ESM.zip › commonFiles/Code/printMeanSD.m]

function outputString = printMeanSD(valList)

meanVal = mean(valList,'omitnan');
stdVal = std(valList,'omitnan');

% warning('Using confidence interval.'); 
% stdVal = calculateConfInterval(valList);
outputString = sprintf('%.2f %s %.2f',meanVal,'\pm',stdVal'); 

fprintf('%s\n',outputString); 

end
