# Supplementary material for: Focal seizures induce spatiotemporally organized spiking activity in the human cortex
Source: Nat Commun. 2024 Aug 16;15:7075. doi: 10.1038/s41467-024-51338-1 (PMC11329741; doi:10.1038/s41467-024-51338-1)
Supplement: Supplementary file 4 — Source Data [file 41467_2024_51338_MOESM4_ESM.zip › commonFiles/Code/plotCircularMeanStd.m]

function plotCircularMeanStd(resultsAll,stdAll,varargin)

p = inputParser;
addParameter(p,'selectDot',1);
parse(p,varargin{:})
selectDot = p.Results.selectDot;

% assert(size(resultsAll,2)==1); 

colorPrim = [0 0 255]/255; colorSec = [147 203 243]/255;

cla; hold on
% polarhistogram(resultsAll,'binEdges',-pi:pi/6:pi,'displaystyle','stairs','edgecolor',colorPrim); 

for ii = 1:length(resultsAll)
    u = resultsAll(ii); 
    s = stdAll(ii); 
    th = linspace(u - s, u + s,50);
    startPt = 1 + rand;
    r = [startPt - .5 startPt + .5];
        
    [x,y] = pol2cart([th th(end:-1:1)],[repmat(r(1),1,length(th)) repmat(r(2),1,length(th))]);
    
    h = patch(x,y,colorSec);
    h.EdgeColor = 'none';
    h.FaceAlpha = 0.5;
    
    [x,y] = pol2cart([u u],r);
    
    if isequal(ii,selectDot); thisString = 'x-';
    else; thisString = '.-';
    end
    
    plot(x,y,thisString,'color',colorPrim,'markerSize',20);

% end

end

xlim([-3 3]); ylim([-3 3]); 

th = linspace(0,2*pi,50);
[x,y] = pol2cart(th,repmat(3,1,length(th)));
plot(x,y,'k-')

for ii = [0 pi/6 pi/3 pi / 2 4*pi/6 5*pi/6 pi]
    [x,y] = pol2cart([ii ii],[3 -3]);
    plot(x,y,'k-')
end

axis equal
axis square
axis off
