# Supplementary material for: Focal seizures induce spatiotemporally organized spiking activity in the human cortex
Source: Nat Commun. 2024 Aug 16;15:7075. doi: 10.1038/s41467-024-51338-1 (PMC11329741; doi:10.1038/s41467-024-51338-1)
Supplement: Supplementary file 4 — Source Data [file 41467_2024_51338_MOESM4_ESM.zip › commonFiles/Code/printPValue.m]

function pValString = printPValue(pVal)

if pVal < 0.0001
    pValString = '$p < .0001$';
elseif pVal < 0.001
    pValString = sprintf('$p = %.4f$',pVal);
elseif pVal < 0.05
    pValString = sprintf('$p = %.3f$',pVal);
else
    pValString = sprintf('$p = %.2f$',pVal);
end

pValString = strrep(pValString, '0.', '.');
