# Supplementary material for: Focal seizures induce spatiotemporally organized spiking activity in the human cortex
Source: Nat Commun. 2024 Aug 16;15:7075. doi: 10.1038/s41467-024-51338-1 (PMC11329741; doi:10.1038/s41467-024-51338-1)
Supplement: Supplementary file 4 — Source Data [file 41467_2024_51338_MOESM4_ESM.zip › commonFiles/Code/locateVertices.m]

function [fn, failureFlag] = locateVertices(subj)

failureFlag = true; fn = []; 

load('commonFiles/outcomesTable.mat','outcomesTable');

tableInd = strcmp(outcomesTable.ZaghloulNumber,subj);
if ~any(tableInd); return; end 


tableInd = outcomesTable.pNumber{tableInd};
if isempty(tableInd); return; end 

fn = 'commonFiles/Masks/';
fn = fullfile(fn,tableInd);

if exist(fn,'dir')==7; failureFlag = false; end
    
end
