# Supplementary material for: Focal seizures induce spatiotemporally organized spiking activity in the human cortex
Source: Nat Commun. 2024 Aug 16;15:7075. doi: 10.1038/s41467-024-51338-1 (PMC11329741; doi:10.1038/s41467-024-51338-1)
Supplement: Supplementary file 4 — Source Data [file 41467_2024_51338_MOESM4_ESM.zip › commonFiles/Code/rectifySubj.m]

function [twoDigit,sixDigit] = rectifySubj(subj)


if isa(subj,'cell')
    sixDigit = cell(size(subj));
    twoDigit = zeros(size(subj)); 
    for ii = 1:numel(subj)
        [twoDigit(ii),sixDigit{ii}] = rectifySubj(subj{ii});
    end
    return
end 

if ischar(subj)
    if length(subj) == 2
        sixDigit = sprintf('NIH0%s',subj);
        twoDigit = str2double(subj);
    else
        sixDigit = subj; 
        twoDigit = str2double(subj(end-1:end)); 
    end
else
    twoDigit = subj; 
    sixDigit = sprintf('NIH0%d',subj);
end

end
