# Supplementary material for: Focal seizures induce spatiotemporally organized spiking activity in the human cortex
Source: Nat Commun. 2024 Aug 16;15:7075. doi: 10.1038/s41467-024-51338-1 (PMC11329741; doi:10.1038/s41467-024-51338-1)
Supplement: Supplementary file 4 — Source Data [file 41467_2024_51338_MOESM4_ESM.zip › commonFiles/Code/CircStat2012a/resectedVerticesLocations.m]

function [lhLoc,rhLoc,failureFlag] = resectedVerticesLocations(subj,varargin)

p = inputParser;
addParameter(p,'useAlternative',false);
parse(p,varargin{:})
useAlternative = p.Results.useAlternative;

[~,subj] = rectifySubj(subj); 

[~, myBp] = retrieveBraindata(subj,'useAlternative',useAlternative);
% load('/Users/diamondjm/Documents/Josh_work/commonFiles/Legacy/Temp_BD/NIH023/bdBpFull.mat')

[rh,lh,failureFlag] = retrieveResectedVertex(subj);

lhVert = myBp.surfaces.pial_lh.vertices;
rhVert = myBp.surfaces.pial_rh.vertices;

lhLoc = lhVert(lh,:); 
rhLoc = rhVert(rh,:); 

end
