# Supplementary material for: Focal seizures induce spatiotemporally organized spiking activity in the human cortex
Source: Nat Commun. 2024 Aug 16;15:7075. doi: 10.1038/s41467-024-51338-1 (PMC11329741; doi:10.1038/s41467-024-51338-1)
Supplement: Supplementary file 4 — Source Data [file 41467_2024_51338_MOESM4_ESM.zip › commonFiles/Code/Localization/locDataToRoi.m]

function mySingleton = locDataToRoi(mySingleton)

%% Preamble
tic
assert(length(mySingleton) == 1,'Takes a single element of myStruct.')

myBd = mySingleton.sourceLoc.braindata.myBd; 

roiRadius = Inf;
if ~isinf(roiRadius); warning('ROI radius of %d',roiRadius); end

sumEmpty = 0;

%%

currentLocs = mySingleton.sourceLoc.localizationResults;
currentLocs(:,isnan(currentLocs(1,:))) = [];

currentVertices = currentLocs(1,:);

uniqueVertex = unique(currentVertices);
vertexMap = containers.Map('keyType','double','valueType','any');

%% 

for vertIndex = uniqueVertex
    currentInds = find(currentVertices==vertIndex);
    numVertices = length(currentInds);
    
    isLeft = sign(vertIndex) == -1;
    
    if isLeft; surfString = 'lh'; currentSign = -1;
    else; surfString = 'rh'; currentSign = 1;
    end
    % Let's give left-sided vertices a negative sign.
    
    [roicUnique, ~, roiOutput] = myBd.vertex2ROI(abs(vertIndex),surfString,roiRadius);
    if isempty(roicUnique); sumEmpty = sumEmpty + numVertices; continue; end
    
    roicUnique = revertToVector(roicUnique);
    roicAll = roiOutput.ROIC_mesh_ndx;
    
    for roicIndex = roicUnique
        
        %% Upload, second-wise
        
        if isKey(vertexMap,roicIndex * currentSign)
            roiStruct = vertexMap(roicIndex * currentSign);
        else
            roiStruct = struct;
            roiStruct.count = 0;
            roiStruct.roi = roiOutput.vertex(roicAll == roicIndex);
            roiStruct.times = zeros(1,0);
        end
        
        roiStruct.count = roiStruct.count + numVertices;
        roiStruct.times = [roiStruct.times currentLocs(3,currentInds)];
        
        vertexMap(roicIndex * currentSign) = roiStruct;

    end
end

if sumEmpty; fprintf('%d unrecognized vertices found for %s.\n',sumEmpty,mySingleton.subjID); end
% fprintf('ROI data computed in %.1f seconds. \n',toc)

roiResults = struct;
roiResults.vertexMap = vertexMap;
roiResults.timeWindow = 0;
roiResults.roiRadius = roiRadius;

if isfield(mySingleton.sourceLoc,'paramStruct') && isfield(mySingleton.sourceLoc.paramStruct,'qualityControlThresh')
    roiResults.qualityControlThresh = mySingleton.sourceLoc.paramStruct.qualityControlThresh;
end

mySingleton.sourceLoc.roiResults = roiResults;
