# Supplementary material for: Focal seizures induce spatiotemporally organized spiking activity in the human cortex
Source: Nat Commun. 2024 Aug 16;15:7075. doi: 10.1038/s41467-024-51338-1 (PMC11329741; doi:10.1038/s41467-024-51338-1)
Supplement: Supplementary file 4 — Source Data [file 41467_2024_51338_MOESM4_ESM.zip › commonFiles/Code/Localization/plotSurfFun.m]

function mySingleton = plotSurfFun(mySingleton,varargin)


%% Preamble 
 
assert(length(mySingleton) == 1,'Takes a pseudoSingleton.')
% assert(isfield(mySingleton,'baselineNum'),'Takes spikes struct.'); 

p = inputParser;
addParameter(p,'plotHemi','lr'); 
addParameter(p,'forceNewROI',false); 
addParameter(p,'clim',nan); 
parse(p,varargin{:}) 
plotHemi = p.Results.plotHemi; 
forceNewROI = p.Results.forceNewROI; 
clim = p.Results.clim; 
%%%% 
% For seizure source info
%%%%
sourceLoc = mySingleton.sourceLoc;
sourceLoc.subj = mySingleton.subjID;
myBd = mySingleton.sourceLoc.braindata.myBd; 
myBp = mySingleton.sourceLoc.braindata.myBp; 


%%%% 
% For cortical surface reconstruction 
%%%%
%% Set up for localization results

%%%%%
% Basic setup
%%%%%

colormap(turbo);
% myBd.ezplot(myBp,gca);
plotResectedVertices(mySingleton)
view(90,-90);
myBp.camlights(5);

if isequal(plotHemi,'lr') % Do nothing
elseif isequal(plotHemi,'l'); myBp.unplot('pial_rh')
elseif isequal(plotHemi,'r'); myBp.unplot('pial_lh'); 
end

%%  Grab and set up ROI results

mySingleton = rectifyROI(mySingleton,'forceNewROI',forceNewROI);
vertexMap = mySingleton.sourceLoc.roiResults.vertexMap; 
% clim = roiResults.clim; 

%% Prepare to plot 

mapKeys = cell2mat(vertexMap.keys);
VPerROI = cell(size(mapKeys));
valPerROI = zeros(size(mapKeys));

for ii = 1:length(mapKeys)
    roiStruct = vertexMap(mapKeys(ii));
    VPerROI{ii} = roiStruct.roi;
    valPerROI(ii) = roiStruct.count;
end


%% Plot what we have


isLeft = sign(mapKeys) == -1;

% warning('Using sum.'); 
cumulative = 0; 

if all(isLeft)
    myBp.plotRegionsData(VPerROI, valPerROI,'surf','lh','clim',clim,'cumulative',cumulative);
elseif all(~isLeft)
    myBp.plotRegionsData(VPerROI, valPerROI,'surf','rh','clim',clim,'cumulative',cumulative);
else
    
    [isLeft,sortInds] = sort(isLeft,'descend');
    VPerROI = VPerROI(sortInds);
    valPerROI = valPerROI(sortInds);
    rh_begin = find(~isLeft,1);
    if isequal(plotHemi,'lr')
        myBp.plotRegionsData(VPerROI, valPerROI,'rh_begin',rh_begin);
    elseif isequal(plotHemi,'l')
        myBp.plotRegionsData(VPerROI(1:(rh_begin-1)), valPerROI(1:(rh_begin-1)),'surf','lh','clim',clim,'cumulative',cumulative);
    elseif isequal(plotHemi,'r')
        myBp.plotRegionsData(VPerROI(rh_begin:end), valPerROI(rh_begin:end),'surf','rh','clim',clim,'cumulative',cumulative);
    end
end

fprintf('Max color is %.f. \n',max(valPerROI));

end
