# Supplementary material for: Focal seizures induce spatiotemporally organized spiking activity in the human cortex
Source: Nat Commun. 2024 Aug 16;15:7075. doi: 10.1038/s41467-024-51338-1 (PMC11329741; doi:10.1038/s41467-024-51338-1)
Supplement: Supplementary file 4 — Source Data [file 41467_2024_51338_MOESM4_ESM.zip › commonFiles/Code/Localization/plotResectedVertices.m]

function plotResectedVertices(mySingleton)


%% Plotting

myBd = mySingleton.sourceLoc.braindata.myBd; 
myBp = mySingleton.sourceLoc.braindata.myBp; 

myBd.ezplot(myBp,gca);

[lhLoc,rhLoc] = resectedVerticesLocations(mySingleton);

plot3(rhLoc(:,1),rhLoc(:,2),rhLoc(:,3),'k.','markersize',10);
plot3(lhLoc(:,1),lhLoc(:,2),lhLoc(:,3),'b.','markersize',10);

% if useLeft; view(-90,currentEl);
% else; view(90,currentEl);
% end
myBp.camlights(5);
