# Supplementary material for: Focal seizures induce spatiotemporally organized spiking activity in the human cortex
Source: Nat Commun. 2024 Aug 16;15:7075. doi: 10.1038/s41467-024-51338-1 (PMC11329741; doi:10.1038/s41467-024-51338-1)
Supplement: Supplementary file 4 — Source Data [file 41467_2024_51338_MOESM4_ESM.zip › commonFiles/Code/Localization/maxRoiManager.m]

function [maxRoic,maxColor,topRoic] = maxRoiManager(myStruct)

%%

if ~(isfield(myStruct.sourceLoc,'roiResults') && ~isempty(myStruct.sourceLoc.roiResults.vertexMap))
    warning('Empty values. Make sure qualityControl has been properly established.'); 
    maxColor = 0; 
    maxRoic = nan; 
    return;
end
    
[maxRoic, roiTable] = greatestROISingleSpk_worker(myStruct.sourceLoc.roiResults.vertexMap);
maxColor = roiTable(1,2);
topRoic = roiTable(1:min(20,size(roiTable,1)),1); 

if ~isempty(maxRoic) && ~any(isnan(maxRoic))
    
    if length(maxRoic) > 1
        fprintf('Tie split between %d vertices. \n',length(maxRoic));
        maxRoicLoc = convertVerticesToLocations(myStruct,revertToVector(maxRoic));
        [~,ind] = min(pdist2(maxRoicLoc,mean(maxRoicLoc,1)));
        maxRoic = maxRoic(ind);
    end
    % Else no tiebreak.
    % Do nothing. 

else
    % This happens when the localized vertices don't map to an ROI. 
    maxRoic = nan; 
    maxColor = 0; 
end
