# Supplementary material for: Focal seizures induce spatiotemporally organized spiking activity in the human cortex
Source: Nat Commun. 2024 Aug 16;15:7075. doi: 10.1038/s41467-024-51338-1 (PMC11329741; doi:10.1038/s41467-024-51338-1)
Supplement: Supplementary file 4 — Source Data [file 41467_2024_51338_MOESM4_ESM.zip › commonFiles/Code/Localization/eeg_toolbox/gifti-1.6/README]

 GIfTI - a MATLAB GIfTI Library (v1.6)
 =====================================

 Copyright (C) 2008-2015 Guillaume Flandin <Guillaume@artefact.tk>
 http://www.artefact.tk/software/matlab/gifti/

 This MATLAB class allows to handle GIfTI Geometry file format from the 
 Neuroimaging Informatics Technology Initiative.
 
   GIfTI: http://www.nitrc.org/projects/gifti/
   NIfTI: http://nifti.nimh.nih.gov/

 It relies on external libraries:
   o Base64, by Peter J. Acklam:
     http://home.online.no/~pjacklam/
   o miniz, by Rich Geldreich:
     http://code.google.com/p/miniz/
   o dzip, by Michael Kleder:
     http://www.mathworks.com/matlabcentral/fileexchange/8899
   o XMLTree, by Guillaume Flandin:
     http://www.artefact.tk/software/matlab/xml/
   o mVTK, by Guillaume Flandin:
     http://www.artefact.tk/software/matlab/mvtk/

 Note that these tools are already included in the GIfTI library provided
 here, so you don't need to install them separately.

 This library is also part of SPM:
   SPM: http://www.fil.ion.ucl.ac.uk/spm/

 INSTALLATION
 ============
 
 MATLAB 7.1 (R14SP3) or above is required to use most of the features of
 this toolbox.
 
 This library takes advantage of MATLAB Object-Oriented facilities and all
 the code is embedded in a @gifti class. To install it, all you need is to 
 make sure that the directoy containing @gifti is in MATLAB path:
 
  >> addpath /home/login/matlab/gifti
 
 Note that the handling of gzipped data requires Java, so you shouldn't 
 start MATLAB with the '-nojvm' option and the following line must not 
 return an error:
 
  >> error(javachk('jvm'));
  
 Alternatively, a C-MEX file can be compiled, see @gifti/private/zstream.c
  
 TUTORIAL
 ========
 
 In the following, we use the files contained in BV_GIFTI.tar.gz
 (BrainVISA examples), available from the NITRC website: 
   http://www.nitrc.org/frs/?group_id=75&release_id=123
   
   >> % Read the GIfTI surface file
   >> g = gifti('sujet01_Lwhite.surf.gii')
   >> 
   >> % Read the GIfTI shape file
   >> gg = gifti('sujet01_Lwhite.shape.gii')
   >>
   >> % Display mesh
   >> figure; plot(g);
   >> % Display mesh with curvature
   >> figure; plot(g,gg);
   
 In a similar way, a gifti object can be created from scratch and save to a file:
   
   >> load mri
   >> D = squeeze(D);
   >> Ds = smooth3(D);
   >> g = gifti(isosurface(Ds,5))
   >>
   >> h = plot(g);
   >> daspect([1,1,.4]); view(45,30); axis tight
   >> lightangle(45,30);
   >> set(h,'SpecularColorReflectance',0,'SpecularExponent',50)
   >> 
   >> save(g,'mri.surf.gii','Base64Binary');
 
 -------------------------------------------------------------------------------
 MATLAB is a Registered Trademark of The Mathworks, Inc.
 
 Copyright (C) 2008-2015 Guillaume Flandin <Guillaume@artefact.tk>
