# Supplementary material for: Focal seizures induce spatiotemporally organized spiking activity in the human cortex
Source: Nat Commun. 2024 Aug 16;15:7075. doi: 10.1038/s41467-024-51338-1 (PMC11329741; doi:10.1038/s41467-024-51338-1)
Supplement: Supplementary file 4 — Source Data [file 41467_2024_51338_MOESM4_ESM.zip › commonFiles/Code/Localization/eeg_toolbox/visualize/viz_set_shine.m]

function [res] = setBrainVizProps(res,hasColor)
if ~exist('hasColor','var')||isempty(hasColor)
  hasColor = false;
end

ax = gca;
ax.Clipping = 'off';

if ~hasColor
  set(res,'SpecularStrength',.1, ...
	  'DiffuseStrength',.6, ...
	  'SpecularColorReflectance',0, ...
	  'AmbientStrength',.45)
else
    set(res,'SpecularStrength',.1, ...
	  'DiffuseStrength',.4, ...
	  'SpecularColorReflectance',.5, ...
	  'AmbientStrength',.45)  
end
return
