# Supplementary material for: Focal seizures induce spatiotemporally organized spiking activity in the human cortex
Source: Nat Commun. 2024 Aug 16;15:7075. doi: 10.1038/s41467-024-51338-1 (PMC11329741; doi:10.1038/s41467-024-51338-1)
Supplement: Supplementary file 4 — Source Data [file 41467_2024_51338_MOESM4_ESM.zip › commonFiles/Code/Localization/eeg_toolbox/utilities/util_group2group.m]

function [g2_idx, g1_list] = util_group2group(g1_idx, g2_list)
[g1_ind g2_ind] = util_group2ind(g1_idx,g2_list);
[g2_idx, g1_list] = util_ind2group(g2_ind, g1_ind);
return
