# Supplementary material for: Focal seizures induce spatiotemporally organized spiking activity in the human cortex
Source: Nat Commun. 2024 Aug 16;15:7075. doi: 10.1038/s41467-024-51338-1 (PMC11329741; doi:10.1038/s41467-024-51338-1)
Supplement: Supplementary file 4 — Source Data [file 41467_2024_51338_MOESM4_ESM.zip › commonFiles/Code/Localization/eeg_toolbox/utilities/util_prefix_search_in_dir.m]

function prefix_names = util_prefix_search_in_dir(my_dir, prefix, varargin)
% Desc:
%   find stuff with the allotted prefix in specified diretory
% Inputs:
%   my_dir
%   prefix
% Outputs:
%   prefix_names

%%
params.caseInsensitive = true; % dunno what happened here...
%%
% get directory contents
curdir = dir(my_dir);
dircon = {curdir.name};
dirlook = dircon;
fprintf('extracting files/directories...\n')
if params.caseInsensitive
    fprintf('\tcase insensitive...\n')
    dirlook = upper(dircon);
    prefix = upper(prefix);
end

% get the prefix names
prefix_idx= cellfun(@(x) ismember(1,x), strfind(dirlook, prefix),'UniformOutput',true);
prefix_names = dircon(prefix_idx);
fprintf('ahhhh sheeee...\n')
return
