# Supplementary material for: Focal seizures induce spatiotemporally organized spiking activity in the human cortex
Source: Nat Commun. 2024 Aug 16;15:7075. doi: 10.1038/s41467-024-51338-1 (PMC11329741; doi:10.1038/s41467-024-51338-1)
Supplement: Supplementary file 4 — Source Data [file 41467_2024_51338_MOESM4_ESM.zip › commonFiles/Code/Localization/eeg_toolbox/utilities/util_dir_tree.csv]

id	subjDir	bestDir	procDir	standAlone	sink	alt
pattern	/[base]/[subjId]/[treedir]/	/[base]/[subjId]/tal/intermediates/[treedir]/	/[base]/[treedir]/[subjId]/	/[base]/[treedir]/	/[base]/sink/[pol]/[treedir]/	/[base]/[treedir]
base	/	/	/	/	/	/
docs	/docs/	/../../docs/	x	x	x	x
tal	/tal/	/../../tal/	x	x	x	x
dicom	/tal/inputs/[space]/	/images_0_dicom/	/images_0_dicom/	x	x	x
iop	/docs/	/images_0_iop/	/images_0_iop/	x	x	x
anon	/tal/intermediates/nifti/	/images_1_anon/	/images_1_anon/	x	x	x
freesurfer	x	/images_2_fsSumaStd/[subjId]/	/images_2_fsSumaStd/	x	x	x
freesurfer_base	x	/images_2_fsSumaStd/	alt	x	x	/images_2_fsSumaStd/
transforms	/tal/intermediates/transforms/	/images_3_xfm/	/images_3_xfm/	x	x	x
elements	/docs/	/../../docs/	/meta_0_elements/	x	x	x
metaleads	/docs/	/../../docs/	/meta_1_leads/	x	x	x
curry	/tal/inputs/	/locs_0_curry/	/locs_0_curry/	x	x	x
slicer	/tal/inputs/	/locs_0_slicer/	/locs_0_slicer/	x	x	x
registered	/tal/intermediates/coords/	/locs_1_registered	/locs_1_registered	x	x	x
projected	/tal/intermediates/coords/	/locs_2_projected/	/locs_2_projected/	x	x	x
bipolarloc	/tal/intermediates/coords/	/locs_3_bipolar/	/locs_3_bipolar/	x	x	x
lead_dist	/tal/	/locs_3_dist/	/locs_3_dist/	x	x	x
lead_anat	/tal/intermediates/	/locs_3_anat/	/locs_3_anat/	x	x	x
roi_grow	/tal/	/roi_1_grow/	/roi_1_grow/	x	x	x
suma	/tal/SUMA/	/images_2_fsSumaStd/[subjId]/SUMA/	alt	x	x	/images_2_fsSumaStd/[subjId]/SUMA/
inputs	/tal/inputs/	x	x	x	x	x
intermediates	/tal/intermediates/	/../../	x	x	x	x
temp_db	x	/	x	/temp_db/	x	x
monopolar	/tal/	/locs_4_compiled/	/locs_4_compiled/	x	x	x
bipolar	/tal/	/locs_4_compiled/	/locs_4_compiled/	x	x	x
logs	/tal/intermediates/logs/	/logs	/logs	x	x	x
ct	tal/CT_1/	/../CT_1/	/../CT_1/	x	x	x
