# Supplementary material for: Focal seizures induce spatiotemporally organized spiking activity in the human cortex
Source: Nat Commun. 2024 Aug 16;15:7075. doi: 10.1038/s41467-024-51338-1 (PMC11329741; doi:10.1038/s41467-024-51338-1)
Supplement: Supplementary file 4 — Source Data [file 41467_2024_51338_MOESM4_ESM.zip › commonFiles/Code/Localization/eeg_toolbox/utilities/util_expand_sweep_list.m]

function params_table  = util_expand_sweep_list(sweep_list, params_table)
field_list = fieldnames(sweep_list);
num_fields = length(field_list);
for i_field = 1:num_fields
    my_field = field_list(i_field); my_field = my_field{:};
    opt_list = sweep_list.(my_field);
    params_table = util_branch_params(my_field, opt_list, params_table);
end
return
