# Supplementary material for: Focal seizures induce spatiotemporally organized spiking activity in the human cortex
Source: Nat Commun. 2024 Aug 16;15:7075. doi: 10.1038/s41467-024-51338-1 (PMC11329741; doi:10.1038/s41467-024-51338-1)
Supplement: Supplementary file 4 — Source Data [file 41467_2024_51338_MOESM4_ESM.zip › commonFiles/Code/Localization/eeg_toolbox/utilities/util_prepend2file.m]

function util_prepend2file( string, filename, newline )
% newline:  is an optional boolean, that if true will append a \n to the end 
% of the string that is sent in such that the original text starts on the 
% next line rather than the end of the line that the string is on 
% string:  a single line string 
% filename:  the file you want to prepend to 
      tempFile = tempname;
      fw = fopen( tempFile, 'wt' );
      if nargin < 3
          newline = false;
      end
      if newline
          fwrite( fw, sprintf('%s\n', string ) );
      else
          fwrite( fw, string );
      end
      fclose( fw );
      appendFiles( filename, tempFile );
      copyfile( tempFile, filename );
      delete(tempFile);
return
% append readFile to writtenFile
function status = appendFiles( readFile, writtenFile )
      fr = fopen( readFile, 'rt' );
      fw = fopen( writtenFile, 'at' );
      while feof( fr ) == 0
          tline = fgetl( fr );
          fwrite( fw, sprintf('%s\n',tline ) );
      end
      fclose(fr);
      fclose(fw);
return
