# Supplementary material for: Focal seizures induce spatiotemporally organized spiking activity in the human cortex
Source: Nat Commun. 2024 Aug 16;15:7075. doi: 10.1038/s41467-024-51338-1 (PMC11329741; doi:10.1038/s41467-024-51338-1)
Supplement: Supplementary file 4 — Source Data [file 41467_2024_51338_MOESM4_ESM.zip › commonFiles/Code/Localization/eeg_toolbox/utilities/mypath.m]

function varargout = mypath()    
    % MYPATH lists the user's path without clutter of standard MATLAB paths
    % See also: STARTUP, path
    pathStr = path;
    pathCells = strsplit(pathStr,':');                 
    strfind(pathCells,matlabroot);                      
    isUserPath = cellfun(@isempty, strfind(pathCells, matlabroot));

    if nargout 
        varargout{1} = strjoin(pathCells(isUserPath),':');
    else
        disp(char(pathCells(isUserPath)));
    end
    
end
