# Supplementary material for: Focal seizures induce spatiotemporally organized spiking activity in the human cortex
Source: Nat Commun. 2024 Aug 16;15:7075. doi: 10.1038/s41467-024-51338-1 (PMC11329741; doi:10.1038/s41467-024-51338-1)
Supplement: Supplementary file 4 — Source Data [file 41467_2024_51338_MOESM4_ESM.zip › commonFiles/Code/Localization/eeg_toolbox/utilities/util_combine_strnum.m]

function [combName] = util_combine_strnum(strArr, numArr)
numArr = arrayfun(@num2str, numArr, 'UniformOutput',false);
numArr(strcmpi(numArr, 'NaN')) = '';
combName = strcat(strArr, numArr);
return
