# Supplementary material for: Focal seizures induce spatiotemporally organized spiking activity in the human cortex
Source: Nat Commun. 2024 Aug 16;15:7075. doi: 10.1038/s41467-024-51338-1 (PMC11329741; doi:10.1038/s41467-024-51338-1)
Supplement: Supplementary file 4 — Source Data [file 41467_2024_51338_MOESM4_ESM.zip › commonFiles/Code/Localization/eeg_toolbox/utilities/util_fileparts_afni.m]

function [filedir, filename] = util_fileparts_afni(filepath, varargin)
% Desc:
%   for the afni file path of 
%   [filedir]/[filename]+orig
% Inputs:
%   filepath
% Outputs:
%   filedir
%   filename without '+orig'


[filedir, filename, ext] = fileparts(filepath);
filename = [filename ext];

if ~isempty(varargin)
    if strcmp(varargin{1},'full')
        % do nothing
    end
else
    filename = strrep(filename, '+orig', '');
end
return
