# Supplementary material for: Focal seizures induce spatiotemporally organized spiking activity in the human cortex
Source: Nat Commun. 2024 Aug 16;15:7075. doi: 10.1038/s41467-024-51338-1 (PMC11329741; doi:10.1038/s41467-024-51338-1)
Supplement: Supplementary file 4 — Source Data [file 41467_2024_51338_MOESM4_ESM.zip › commonFiles/Code/Localization/eeg_toolbox/utilities/util_table_gather.m]

function g_table = util_table_gather(my_table, varargin)
%%
default_cell = {'name','val','parameter'; 
                'by','na','parameter'}; % we need this to be required
params = util_extract_inputs(default_cell, varargin);
%%
by_table     = my_table(:,params.by);
not_by_table = my_table; not_by_table.(params.by) = [];
%%
for i_row = 1:height(my_table)
    by_data = by_table{i_row,params.by}{:};
    g_data = repmat(not_by_table(i_row,:), length(by_data),1);
    g_data.(params.name) = by_data;
    if i_row == 1
        g_table = g_data;
    else
        g_table = [g_table; g_data];
    end
end
%%
return


% this function will operate as follows
%   for each row of the table
%       repeat non by variables
%       and split out the by variables


% so quite literally...
% all i have to do is say...
