# Supplementary material for: Focal seizures induce spatiotemporally organized spiking activity in the human cortex
Source: Nat Commun. 2024 Aug 16;15:7075. doi: 10.1038/s41467-024-51338-1 (PMC11329741; doi:10.1038/s41467-024-51338-1)
Supplement: Supplementary file 4 — Source Data [file 41467_2024_51338_MOESM4_ESM.zip › commonFiles/Code/Localization/eeg_toolbox/gifti-1.6/@gifti/Contents.m]

% GIfTI Class for MATLAB
%
% Geometry format under the Neuroimaging Informatics Technology Initiative
% (NIfTI):
%                 http://www.nitrc.org/projects/gifti/
%                      http://nifti.nimh.nih.gov/
%
% This MATLAB class is part of SPM:
%                  http://www.fil.ion.ucl.ac.uk/spm/
%
% It relies on external libraries:
%   Base64, by Peter J. Acklam:
%      http://home.online.no/~pjacklam/
%   miniz, by Rich Geldreich:
%      http://code.google.com/p/miniz/
%   XMLTree, by Guillaume Flandin:
%      http://www.artefact.tk/software/matlab/xml/
%__________________________________________________________________________
% Copyright (C) 2008-2015 Wellcome Trust Centre for Neuroimaging

% Guillaume Flandin
% $Id: Contents.m 6404 2015-04-13 14:29:53Z guillaume $

% GIfTI file format for MATLAB (The Mathworks, Inc.).
% Copyright (C) 2008-2015 Wellcome Trust Centre for Neuroimaging
%
% This program is free software; you can redistribute it and/or
% modify it under the terms of the GNU General Public License
% as published by the Free Software Foundation; either version 2
% of the License, or any later version.
%
% This program is distributed in the hope that it will be useful,
% but WITHOUT ANY WARRANTY; without even the implied warranty of
% MERCHANTABILITY or FITNESS FOR A PARTICULAR PURPOSE.  See the
% GNU General Public License for more details.
% 
% You should have received a copy of the GNU General Public License
% along with this program; if not, write to the Free Software
% Foundation Inc, 59 Temple Pl. - Suite 330, Boston, MA 02111-1307, USA.
