# Supplementary material for: Focal seizures induce spatiotemporally organized spiking activity in the human cortex
Source: Nat Commun. 2024 Aug 16;15:7075. doi: 10.1038/s41467-024-51338-1 (PMC11329741; doi:10.1038/s41467-024-51338-1)
Supplement: Supplementary file 4 — Source Data [file 41467_2024_51338_MOESM4_ESM.zip › commonFiles/Code/Localization/eeg_toolbox/gifti-1.6/@gifti/plot.m]

function varargout = plot(varargin)
% plot method for GIfTI objects
%__________________________________________________________________________
% Copyright (C) 2008 Wellcome Trust Centre for Neuroimaging

% Guillaume Flandin
% $Id: plot.m 5888 2014-02-19 19:54:12Z guillaume $

% if ishandle(varargin{1})
%     h = figure(varargin{1});
% else
%     h = figure;
%     %axis equal;
%     %axis off;
%     %camlight;
%     %camlight(-80,-10);
%     %lighting phong;
% end
% cameramenu;


cdata = [];
ax = [];
if nargin == 1
    this = varargin{1};
    h = gcf;
else
    if ishandle(varargin{1})
        ax = varargin{1};
        h = figure(get(ax,'parent'));
        this = varargin{2};
    else
        this = varargin{1};
        h = gcf;
        cdata = subsref(varargin{2},struct('type','.','subs','cdata'));
    end
    if nargin > 2
        indc = varargin{3};
    else
        indc = 1;
    end
end

if isempty(ax), ax = axes('Parent',h); end
axis(ax,'equal');
axis(ax,'off');
hp = patch(struct(...
    'vertices',  subsref(this,struct('type','.','subs','vertices')),...
    'faces',     subsref(this,struct('type','.','subs','faces'))),...
    'FaceColor', 'b',...
    'EdgeColor', 'none',...
    'Parent',ax);

if ~isempty(cdata)
    set(hp,'FaceVertexCData',cdata(:,indc), 'FaceColor','interp')
end

axes(ax);
camlight;
camlight(-80,-10);
lighting phong;
axes(ax);
cameramenu;

if nargout
    varargout{1} = hp;
end
