# Supplementary material for: Focal seizures induce spatiotemporally organized spiking activity in the human cortex
Source: Nat Commun. 2024 Aug 16;15:7075. doi: 10.1038/s41467-024-51338-1 (PMC11329741; doi:10.1038/s41467-024-51338-1)
Supplement: Supplementary file 4 — Source Data [file 41467_2024_51338_MOESM4_ESM.zip › commonFiles/Code/Localization/eeg_toolbox/gifti-1.6/@gifti/isfield.m]

function tf = isfield(this,field)
% Isfield method for GIfTI objects
% FORMAT tf = isfield(this,field)
% this   -  GIfTI object
% field  -  string of cell array
% tf     -  logical array
%__________________________________________________________________________
% Copyright (C) 2008 Wellcome Trust Centre for Neuroimaging

% Guillaume Flandin
% $Id: isfield.m 6507 2015-07-24 16:48:02Z guillaume $

tf = ismember(field, fieldnames(this));
