# Supplementary material for: Focal seizures induce spatiotemporally organized spiking activity in the human cortex
Source: Nat Commun. 2024 Aug 16;15:7075. doi: 10.1038/s41467-024-51338-1 (PMC11329741; doi:10.1038/s41467-024-51338-1)
Supplement: Supplementary file 4 — Source Data [file 41467_2024_51338_MOESM4_ESM.zip › commonFiles/Code/Localization/eeg_toolbox/gifti-1.6/@gifti/struct.m]

function s = struct(this)
% Struct method for GIfTI objects
% FORMAT s = struct(this)
% this   -  GIfTI object
% s      -  a structure containing public fields of the object
%__________________________________________________________________________
% Copyright (C) 2008 Wellcome Trust Centre for Neuroimaging

% Guillaume Flandin
% $Id: struct.m 6507 2015-07-24 16:48:02Z guillaume $

names = fieldnames(this);
values = cell(length(names), length(this(:)));

for i=1:length(names)
    [values{i,:}] = subsref(this(:), substruct('.',names{i}));
end
s  = reshape(cell2struct(values,names,1),size(this));
