# Supplementary material for: Focal seizures induce spatiotemporally organized spiking activity in the human cortex
Source: Nat Commun. 2024 Aug 16;15:7075. doi: 10.1038/s41467-024-51338-1 (PMC11329741; doi:10.1038/s41467-024-51338-1)
Supplement: Supplementary file 4 — Source Data [file 41467_2024_51338_MOESM4_ESM.zip › commonFiles/Code/Localization/eeg_toolbox/visualize/other/anat_find_label.m]

function vert_match = anat_find_label(match_struct, targ_name)
% Desc: for a given targ_name, find vertex indices that match
% Inputs:
%   match_struct.vert_table
%       vert_idx
%       label_idx
%   match_struct.label_table
%       r,g,b
%       label_idx
%       label_name
% Outputs:
%   vert_match: vert_idx that match 
% get vertices that correspond to given target

% targ_name --> label_idx --> vert_idx
rel_idx = strcmp(match_struct.label_table.label_name,targ_name);
abs_idx = match_struct.label_table.label_idx(rel_idx);
abs_match = match_struct.vert_table.label_idx == abs_idx;
vert_match = match_struct.vert_table.vert_idx(abs_match);
return
