# Supplementary material for: Focal seizures induce spatiotemporally organized spiking activity in the human cortex
Source: Nat Commun. 2024 Aug 16;15:7075. doi: 10.1038/s41467-024-51338-1 (PMC11329741; doi:10.1038/s41467-024-51338-1)
Supplement: Supplementary file 4 — Source Data [file 41467_2024_51338_MOESM4_ESM.zip › commonFiles/Code/Localization/eeg_toolbox/gifti-1.6/@gifti/private/getdict.m]

function d = getdict
% Dictionary of GIfTI/NIfTI stuff
%__________________________________________________________________________
% Copyright (C) 2008 Wellcome Trust Centre for Neuroimaging

% Guillaume Flandin
% $Id: getdict.m 4505 2011-09-30 11:45:58Z guillaume $

persistent dict;
if ~isempty(dict)
    d = dict;
    return;
end

table = {...
    'NIFTI_TYPE_UINT8',   'uint8',   '%d', @uint8, 'uint8'
    'NIFTI_TYPE_INT32',   'int32',   '%d', @int32, 'int32' 
    'NIFTI_TYPE_FLOAT32', 'float32', '%f', @single, 'single'
    'NIFTI_TYPE_FLOAT64', 'float64', '%f', @double, 'double'};

for i=1:size(table,1)
    dict.(table{i,1}) = cell2struct({table{i,2:end}},...
        {'class', 'format', 'conv', 'cast'}, 2);
end

d = dict;
