# Supplementary material for: Focal seizures induce spatiotemporally organized spiking activity in the human cortex
Source: Nat Commun. 2024 Aug 16;15:7075. doi: 10.1038/s41467-024-51338-1 (PMC11329741; doi:10.1038/s41467-024-51338-1)
Supplement: Supplementary file 4 — Source Data [file 41467_2024_51338_MOESM4_ESM.zip › commonFiles/Code/Localization/eeg_toolbox/visualize/other/vutil/vutil_blend_cdata.m]

function [mixrgb] = vutil_blend_cdata(urgb, orgb, toBlend, ualpha)
% Input:
%   |-urgb:   overlay rgb
%   |-orgb:   underlay rgb
%   |-toBlend: blend these vertices
%   |-ualpha: strength with which to view ulay
% Outputs:
%   |-mixrgb: mixed color data
% Credit:
%   lifted code from 'BlendAnatomyData' in brainstorm
mixrgb = urgb; 
if ~isempty(orgb)
    mixrgb(toBlend,:) = ualpha * urgb(toBlend,:) + (1 - ualpha) * orgb(toBlend,:);
end
return
