# Supplementary material for: Focal seizures induce spatiotemporally organized spiking activity in the human cortex
Source: Nat Commun. 2024 Aug 16;15:7075. doi: 10.1038/s41467-024-51338-1 (PMC11329741; doi:10.1038/s41467-024-51338-1)
Supplement: Supplementary file 4 — Source Data [file 41467_2024_51338_MOESM4_ESM.zip › commonFiles/Code/Localization/eeg_toolbox/visualize/other/vutil/vutil_view_surf.m]

function h_surf = vutil_view_surf(vertices, faces, rgb, varargin)
    default_cell = {'tag','surface','parameter'};
    params = util_extract_inputs(default_cell, varargin);

    h_surf = patch(...,
        'faces',faces,...
        'vertices',vertices,...
        'edgecolor','none',...
        'facecolor','interp',...
        'facevertexcdata',rgb,...
        'tag',params.tag);
end
