# Supplementary material for: Focal seizures induce spatiotemporally organized spiking activity in the human cortex
Source: Nat Commun. 2024 Aug 16;15:7075. doi: 10.1038/s41467-024-51338-1 (PMC11329741; doi:10.1038/s41467-024-51338-1)
Supplement: Supplementary file 4 — Source Data [file 41467_2024_51338_MOESM4_ESM.zip › commonFiles/Code/Localization/eeg_toolbox/visualize/other/vutil/vutil_blend_layers.m]

function blend_rgb = vutil_blend_layers(ulay_rgb, olay_rgb, blend)
% Desc:
% Inputs:
%   ulay_rgb: underlay_rgb
%   olay_rgb: overlay_rgb
%   blend: [0,1] strength of ulay 
% Outputs:
%   blend_rgb: blended rgb, assumes taht nans of olay are ignored 
% Notes: inspired by blendAnatomyData in figure_3d of brainstorm

% blend the shit that requires blending 
blend_rgb = ulay_rgb; % set overall as underlay, thus ignoring olay 
olay_vec = sum(olay_rgb,2);
to_blend = ~isnan(olay_vec);
blend_rgb(to_blend,:) = blend*ulay_rgb(to_blend,:) + (1-blend)*olay_rgb(to_blend,:);
return
