# Supplementary material for: Focal seizures induce spatiotemporally organized spiking activity in the human cortex
Source: Nat Commun. 2024 Aug 16;15:7075. doi: 10.1038/s41467-024-51338-1 (PMC11329741; doi:10.1038/s41467-024-51338-1)
Supplement: Supplementary file 4 — Source Data [file 41467_2024_51338_MOESM4_ESM.zip › distanceInTime_prePostIctal_analysis.m]

function distanceInTime_prePostIctal_analysis(allResults)

% resultsArray should be an object array from microOutputResults

resultsAll = deal(nan(0,7)); 

counterGlobal = 1; 


for ii = 1:length(allResults)

    allResults(ii).currentTask = 'sz'; 
    
    for arrayNum = 1:length(allResults(ii).results)
        
        resultsAllLocal = nan(length(allResults(ii).results(arrayNum).resultsSz),7); 
        
        for kk = 1:length(allResults(ii).results(arrayNum).resultsSz)
            
            % if ~isequal(allResults(ii).szStruct(kk).SeizureType,'FIAS'); continue; end 
            
            allResults(ii).currentArrayNum = arrayNum; allResults(ii).currentEvent = kk;
            if allResults(ii).checkIfEmpty('dimRed'); continue; end
            
            currentInstance = allResults(ii).results(arrayNum).resultsSz(kk).dimRed.seq.prePostIctal;
            
            resultsAllLocal(kk,1) = mean(currentInstance.distBlToBl);
            resultsAllLocal(kk,2) = mean(currentInstance.distIedToBl);

            resultsAllLocal(kk,3) = mean(currentInstance.prePost.preIctal);
            resultsAllLocal(kk,4) = mean(currentInstance.prePost.preIctalIed);

            resultsAllLocal(kk,5) = mean(currentInstance.distSzToBl);

            resultsAllLocal(kk,6) = mean(currentInstance.prePost.postIctal);
            resultsAllLocal(kk,7) = mean(currentInstance.prePost.postIctalIed);


                                    
        end
        resultsAllLocal = mean(resultsAllLocal,1,'omitnan'); 
        
        resultsAll(counterGlobal,:) = resultsAllLocal;
        counterGlobal = counterGlobal + 1;

    end
end

%%
figure

useRed = [2 4 7];
jj = cell(size(resultsAll,2),1); 
for ii = 1:size(resultsAll,2)
    if ismember(ii,useRed); color = 'r'; else; color = 'b'; end 
    jj{ii} = simpleBar(ii,resultsAll(:,ii),'errorType','dots','selectDot',1,'color',color);
    printMeanSD(resultsAll(:,ii));
end


end
