# Supplementary material for: Focal seizures induce spatiotemporally organized spiking activity in the human cortex
Source: Nat Commun. 2024 Aug 16;15:7075. doi: 10.1038/s41467-024-51338-1 (PMC11329741; doi:10.1038/s41467-024-51338-1)
Supplement: Supplementary file 4 — Source Data [file 41467_2024_51338_MOESM4_ESM.zip › distanceInTime_startPeakEnd_analysis.m]

function distanceInTime_startPeakEnd_analysis(allResults)

% resultsArray should be an object array from microOutputResults


figure; 
subplot(1,3,1)
rBl = distanceInTime_startPeakEnd_analysis_plotter(allResults,'fieldStr','secDistance'); 

% subplot(1,3,2); 
% rIed = distanceInTime_startPeakEnd_analysis_plotter(allResults,'fieldStr','secDistanceIed'); 

subplot(1,3,2); 
rNull = distanceInTime_startPeakEnd_analysis_plotter(allResults,'fieldStr','secDistance','useNull',true); 

subplot(1,3,3);
rNorm = rBl - rNull;
jj = cell(size(rNorm,2),1);
for ii = 1:size(rNorm,2)
    jj{ii} = simpleBar(ii,rNorm(:,ii),'errorType','dots','selectDot',1);
    printMeanSD(rNorm(:,ii));
    [~,p] = ttest(rNorm(:,ii)); 
    fprintf('%s\n',printPValue(p)); 
end

% Alternatively
printMeanSdTT(rBl(:,2) - rBl(:,1),rNull(:,2) - rNull(:,1),'usePaired',true)


end


function resultsAll = distanceInTime_startPeakEnd_analysis_plotter(allResults,varargin)


p = inputParser;
addParameter(p,'fieldStr','secDistance');
addParameter(p,'useNull',false); 
parse(p,varargin{:})
fieldStr = p.Results.fieldStr;
useNull = p.Results.useNull; 

[resultsAll,r2All] = deal(nan(0,4)); 

counterGlobal = 1; 


for ii = 1:length(allResults)

    allResults(ii).currentTask = 'sz'; 
    
    for arrayNum = 1:length(allResults(ii).results)
        
        [resultsAllLocal,r2Local] = deal(nan(length(allResults(ii).results(arrayNum).resultsSz),4)); 
        
        for kk = 1:length(allResults(ii).results(arrayNum).resultsSz)
            
            % if ~isequal(allResults(ii).szStruct(kk).SeizureType,'FIAS'); continue; end 
            
            allResults(ii).currentArrayNum = arrayNum; allResults(ii).currentEvent = kk;
            if allResults(ii).checkIfEmpty('dimRed'); continue; end
            
            if useNull; currentInstance = allResults(ii).results(arrayNum).resultsSz(kk).dimRed.seq.randSeizure;
            else; currentInstance = allResults(ii).results(arrayNum).resultsSz(kk).dimRed.seq;
            end
            
            Fs = currentInstance.sec.Fs;
            
            currentDistance = currentInstance.sec.(fieldStr);
            currentDistance = movmean(currentDistance,Fs * 3,'omitnan'); % Moving average.
            
            resultsAllLocal(kk,1) = currentDistance(1);
            [resultsAllLocal(kk,2), indMax] = max(currentDistance); 
            [resultsAllLocal(kk,3), indMin] = min(currentDistance);
            resultsAllLocal(kk,4) = currentDistance(end); 
            
            rSquared = currentInstance.sec.secRSquared.mua.rSquare;
            rSquared = movmean(rSquared,Fs * 3,'omitnan');

            
            r2Local(kk,1) = rSquared(1);
            r2Local(kk,2) = rSquared(indMax); 
            r2Local(kk,3) = rSquared(indMin);
            r2Local(kk,4) = rSquared(end); 
            
        end
        resultsAllLocal = mean(resultsAllLocal,1,'omitnan'); 
        r2Local = mean(r2Local,1,'omitnan'); 
        
        resultsAll(counterGlobal,:) = resultsAllLocal;
        r2All(counterGlobal,:) = r2Local; 
        counterGlobal = counterGlobal + 1;

    end
end

%%
% resultsAll = r2All;
jj = cell(size(resultsAll,2),1); 
for ii = 1:size(resultsAll,2)
    jj{ii} = simpleBar(ii,resultsAll(:,ii),'errorType','dots','selectDot',1);
    printMeanSD(resultsAll(:,ii));
end
% jj = cell2mat(jj'); 
% jj = jj + (1:size(resultsAll,2));
% plot(jj',resultsAll','k-');

% ylim([0 .8]); 

xticks(1:4);
xlim([.2 4.8]); 


g = 1:size(resultsAll,2); 
g = repmat(g,size(resultsAll,1),1); 
g = reshape(g,1,numel(g)); 
v = reshape(resultsAll,1,numel(resultsAll)); 

[p,~,stats] = anova1(v,g,'off');
c = multcompare(stats,'display','off')


end
