# Supplementary material for: Focal seizures induce spatiotemporally organized spiking activity in the human cortex
Source: Nat Commun. 2024 Aug 16;15:7075. doi: 10.1038/s41467-024-51338-1 (PMC11329741; doi:10.1038/s41467-024-51338-1)
Supplement: Supplementary file 4 — Source Data [file 41467_2024_51338_MOESM4_ESM.zip › earlyToLate_analysis.m]

function earlyToLate_analysis(allResults,varargin)

p = inputParser;
addParameter(p,'plotting',true)
parse(p,varargin{:})
plotting = p.Results.plotting; 

task = 'sz'; 

[resultsMuaAll,resultsLfpAll,stdMuaAll,stdLfpAll] = deal(nan(0,0)); 

for ii = 1:length(allResults)
    
    for arrayNum = 1:length(allResults(ii).results)
        
        [resultsMuaLocal,resultsLfpLocal] = deal(nan(length(allResults(ii).results(arrayNum).resultsSz),3)); 
        
        for kk = 1:length(allResults(ii).results(arrayNum).resultsSz)
            
            allResults(ii).currentTask = task; 
            
            allResults(ii).currentArrayNum = arrayNum; allResults(ii).currentEvent = kk;
            if allResults(ii).checkIfEmpty('waveProp'); continue; end
            
            waveProp = allResults(ii).results(arrayNum).resultsSz(kk).waveProp;
                        
            for thisThird = 1:3
                resultsMuaLocal(kk,thisThird) = waveProp.earlyToLate(thisThird).mua;
                resultsLfpLocal(kk,thisThird) = waveProp.earlyToLate(thisThird).lfp; 
            end
                        
        end
        
        resultsMuaAll(end + 1,:) = mean(resultsMuaLocal,1,'omitnan'); 
        stdMuaAll(end + 1,:) = std(resultsMuaLocal,[],1,'omitnan');
        
        resultsLfpAll(end + 1,:) = mean(resultsLfpLocal,1,'omitnan');
        stdLfpAll(end + 1,:) = std(resultsLfpLocal,[],1,'omitnan');

    end
end

%%

if ~plotting; return; end 

figure; 
for useThird = 1:3
    subplot(1,3,useThird); 
    plotCircularMeanStd(resultsMuaAll(:,useThird),stdMuaAll(:,useThird));

end

figure; 
for useThird = 1:3
    subplot(1,3,useThird); 
    plotCircularMeanStd(resultsLfpAll(:,useThird),stdLfpAll(:,useThird));

end

end
