# Supplementary material for: Focal seizures induce spatiotemporally organized spiking activity in the human cortex
Source: Nat Commun. 2024 Aug 16;15:7075. doi: 10.1038/s41467-024-51338-1 (PMC11329741; doi:10.1038/s41467-024-51338-1)
Supplement: Supplementary file 4 — Source Data [file 41467_2024_51338_MOESM4_ESM.zip › gaussFitToBurst.m]

function [isBad,out] = gaussFitToBurst(thisBurst,rSquareCut,c1Cut,varargin)

p = inputParser;
addParameter(p,'verbose',false);
addParameter(p,'Fs',1)
parse(p,varargin{:})
verbose = p.Results.verbose;
Fs = p.Results.Fs; 

[corrVals,x] = xcorr(thisBurst.raster' * Fs,'biased'); 
% Now, this raster, instead of spikes per sample, is denominated in spikes
% per second (given our particular input Fs; if default of 1, we're still
% in spikes per sample); 

identityVals = 1:size(thisBurst.raster,1) + 1:size(corrVals,2); 
corrVals(:,identityVals) = nan; 

y = mean(corrVals,2,'omitnan')'; 

%%

% [f,g] = fit(x',y','gauss1');

% Should work 
% [f,g]=fit(x',y','gauss1','Lower',[0, -inf, 0], 'Upper',[inf, inf, 10 * (max(x)-min(x))]);

a0 = max(y); %initial a
b0 = x(find(y == max(y),1)); %initial b
c0 = sqrt( 2 * y / sum(y) * (x(:) - b0) .^ 2 );  %initial c

[f,g] = fit(x',y','gauss1',StartPoint = [a0, b0, c0]);


isBad = false; 

% rSquareCut = 0.95; 
% c1Cut = 10; 

if g.rsquare < rSquareCut; isBad = true; end 
if f.c1 < c1Cut; isBad = true; end

if verbose
    
    if isBad; fprintf('The burst is bad. '); else; fprintf('The burst is good. '); end
    if thisBurst.isIedBurst; fprintf('It is an IED.\n'); else; fprintf('It is not an IED.\n'); end
    
    fprintf('rSquare is %.2f. c1 is %.2f.\n',g.rsquare,f.c1'); 
end

out.isBad = isBad; 
out.x = x; 
out.y = y; 
out.f = f; 
out.g = g; 

end
