# Supplementary material for: Focal seizures induce spatiotemporally organized spiking activity in the human cortex
Source: Nat Commun. 2024 Aug 16;15:7075. doi: 10.1038/s41467-024-51338-1 (PMC11329741; doi:10.1038/s41467-024-51338-1)
Supplement: Supplementary file 4 — Source Data [file 41467_2024_51338_MOESM4_ESM.zip › iedLfpVelocity.m]

function velInfo = iedLfpVelocity(thisBurst,iedParams,burstParams,arrayNum,varargin)


p = inputParser;
addParameter(p,'plotting',false,@(x) islogical(x));
addParameter(p,'inds',iedParams.lfp.array(arrayNum).indsPulse); 
parse(p,varargin{:})
plotting = p.Results.plotting; 
inds = p.Results.inds; 

Fs = burstParams.Fs; % Micro 
fsLfp = iedParams.lfp.Fs; % LFP 

P = iedParams.arrayMap(arrayNum).P;

%%

if isfield(thisBurst,'normRank')
    % Standard burst...
    
    % Alternate default
    if ismember(p.UsingDefaults,{'inds'})
        [vals,inds] = sort(thisBurst.normRank,'ascend');
        inds(isnan(vals)) = nan;
    end
    
    inds = revertToVector(inds);
    
    
    %% Plot raster
    
    if plotting
        
        raster = thisBurst.raster;
        cmap = nan(length(inds),3);
        cmap(inds(~isnan(inds)),:) = cool(sum(~isnan(inds)));
        
        % Each row cmap(ii,:) corresponds to the color of indsPulse(ii).
        
        cla; hold on
        
        burstTimes = thisBurst.burstTimes;
        for ii = 1:size(raster,1)
            if isnan(inds(ii)); continue; end
            plot(burstTimes(raster(inds(ii),:)) / Fs,ones(1,sum(raster(inds(ii),:))) * -ii,'.','color',cmap(inds(ii),:),'MarkerSize',15)
        end
        
        % In case we're plotting
        tempYlim = ylim;
        
    end
    
    
    %% Velocity MUA
    
    currentTimestampsLocal = thisBurst.unitTimestamps;
    
    % [~,P] = jackTableToMap(iedParams.lfp.jackTable,iedParams.lfp.array(arrayNum).indsJack);
    pLocal = P(~isnan(currentTimestampsLocal),:);
    currentTimestampsLocal = currentTimestampsLocal(~isnan(currentTimestampsLocal));
    
    % currentTimestampsLocal = num2cell(currentTimestampsLocal);

    [b,~,~,~,stats] = regress(currentTimestampsLocal,[ones(size(pLocal,1),1) pLocal]);
    r2 = stats(1);
    p = stats(3);
    v = pinv(b(2:3));

    % [~, v, p, ~, r2] = ...
    %   SpatialLinearRegression(currentTimestampsLocal,pLocal,'switch_plot',0,'Lossfun',useNorm,'Fs',Fs);
        
    th = atan2(v(2),v(1));
    hyp = hypot(v(1),v(2));
    
    velInfo.mua.v = v;
    velInfo.mua.p = p;
    velInfo.mua.th = th;
    velInfo.mua.hyp = hyp;
    velInfo.mua.r2 = r2; 
    
end % Else, simply IED alone 

%% VELOCITY LFP 

if ~isempty(thisBurst.ied)
    
    velInfo.isIed = true; 
        
    peakWin = iedParams.peakWin * fsLfp; % Downsamples
    seqWin = iedParams.seqWin * fsLfp;
    
    waveforms = thisBurst.ied.waveforms;
    wfTimes = thisBurst.ied.times;
    
    seq = thisBurst.ied.seq;
    seq = cellfun(@(x) str2double(x),seq);
    [~,seq] = ismember(seq,iedParams.lfp.array(arrayNum).indsPulse); 
    
    % In case we're plotting
    [a,b] = bounds(waveforms(:));
    % cmap = cool(length(inds)); 
    
    % Plot
    if plotting
        
        % Let's actually plot the LFP wave in order of time of wave. 
        % colorVals = ceil(normalizeToBounds(wfTimes,[1 size(cmap,1)],[median(wfTimes) - seqWin median(wfTimes) + seqWin])); 
        
        
        % Alternatively
        % Plot according to inds 
        [seqLog,seqInd] = ismember(seq,inds); 
        colorVals = zeros(length(seq),3); 
        colorVals(~seqLog,:) = repmat([.5 .5 .5],sum(~seqLog),1); 
        
        % colorVals(seqLog,:) = cmap(inds(seqInd(seqLog)),:); 
        % Alternatively? 
        colorVals(seqLog,:) = cmap(seq(seqLog),:); 
        
        for ii = 1:size(waveforms,1)
            % [~,timeInds] = sort(wfTimes,'descend');
            % for ii = revertToVector(timeInds)
            wfTimesCurrent = (wfTimes(ii) - peakWin : wfTimes(ii) + peakWin); % Downsamples
            % [~,inds] = ismember(wfTimesCurrent,masterTimes);
            % wfTsMaster(ii,inds) = waveforms(ii,:);
            
                
            plot(wfTimesCurrent/fsLfp,normalizeToBounds(waveforms(ii,:),tempYlim,[a b]),...
                'color',colorVals(ii,:),'LineWidth',2);            
            plot(wfTimes(ii)/fsLfp,normalizeToBounds(waveforms(ii,peakWin + 1),tempYlim,[a b]),'o','color',colorVals(ii,:),'markersize',20); 
        end
        % set(gca, 'Children', flipud(get(gca, 'Children'))); 
    end

    currentTimestamps = nan(size(iedParams.lfp.array(arrayNum).indsPulse));
    currentTimestamps(seq) = wfTimes;
    % The above essentially assumes there are no redundant values. 
    % If there are, it  it will essentially only assign a single element of
    % wfTimes to any particular element of elecTimestamps. 
    % For instance, temp = nan; temp([1 1]) = [1 2]; 
    if length(unique(seq)) < length(seq); warning('Ignoring duplicates.'); end
    
    
    pLocal = P(~isnan(currentTimestamps),:);
    currentTimestampsLocal = currentTimestamps(~isnan(currentTimestamps));
    
    % currentTimestampsLocal = num2cell(currentTimestampsLocal);
    
    [b,~,~,~,stats] = regress(currentTimestampsLocal,[ones(size(pLocal,1),1) pLocal]);
    r2 = stats(1);
    p = stats(3); 
    v = pinv(b(2:3)); 
            
    th = atan2(v(2),v(1));
    hyp = hypot(v(1),v(2)); 

    velInfo.lfp.v = v;
    velInfo.lfp.p = p;
    velInfo.lfp.th = th;
    velInfo.lfp.hyp = hyp; 
    velInfo.lfp.r2 = r2; 

    velInfo.lfp.currentTimestamps = currentTimestamps; % Indexed according to indsPulse
    
else
    velInfo.lfp = []; 
    velInfo.isIed = false; 
    
end

end
