# Supplementary material for: Focal seizures induce spatiotemporally organized spiking activity in the human cortex
Source: Nat Commun. 2024 Aug 16;15:7075. doi: 10.1038/s41467-024-51338-1 (PMC11329741; doi:10.1038/s41467-024-51338-1)
Supplement: Supplementary file 4 — Source Data [file 41467_2024_51338_MOESM4_ESM.zip › listConfusion_analysis.m]

function listConfusion_analysis(allResults,varargin)

p = inputParser;
addParameter(p,'useLfp',false)
parse(p,varargin{:})
useLfp = p.Results.useLfp;


typeString = 'seq'; 

masterResults = nan(0,0,0);

for ii = 1:length(allResults)
    
    for arrayNum = 1:length(allResults(ii).results)
        
        currentResults = nan(0,0,length(allResults(ii).results(arrayNum).resultsSz));
        isValid = false(1,length(allResults(ii).results(arrayNum).resultsSz)); 
        
        % Combine seizure results
        for kk = 1:length(allResults(ii).results(arrayNum).resultsSz)
            
            allResults(ii).currentArrayNum = arrayNum; allResults(ii).currentEvent = kk; allResults(ii).currentTask = 'sz';
            if allResults(ii).checkIfEmpty('confusionList'); continue; end

            isValid(kk) = true; 
            
            if useLfp; currentInst = allResults(ii).results(arrayNum).resultsSz(kk).confusionList.(typeString).lfp;
            else; currentInst = allResults(ii).results(arrayNum).resultsSz(kk).confusionList.(typeString);
            end
            dimsMat = currentInst.dimsMat;
            matchingMat = currentInst.matchingMat; 
            % matchingMat = squareform(pdist(allResults(ii).results(arrayNum).resultsSz(kk).dimRed.seq.mapResults)); 
            
            fn = fieldnames(dimsMat); 
            for r = 1:length(fn)
                for c = 1:length(fn)
                    if r < c; continue; end
                    
                    tempMat = matchingMat(dimsMat.(fn{r})(1):dimsMat.(fn{r})(2),dimsMat.(fn{c})(1):dimsMat.(fn{c})(2));
                    currentResults(r,c,kk) = mean(mean(tempMat,'omitnan'),'omitnan');
                    
                    % allErr(r,c,kk) = calculateConfInterval(mean(tempMat,'omitnan'));
                    
                end
            end
            
        end

        currentResults(:,:,~isValid) = []; 
        currentResults = mean(currentResults,3,'omitnan'); % Bl to Bl, IED to IED, Bl to IED should be the same so simply mean it
        % For those that differ, mean is what we want
        masterResults(:,:,end + 1) = currentResults;
        
    end
end

figure; hold on

counter = 1;

countAnova = 1;

v = zeros(1,0); g = zeros(1,0);

n = size(masterResults,1); 
resultsAll = nan(size(masterResults,3),0);

for r = 1:n
    for c = 1:n
        if r < c; continue; end
        
        simpleBar(counter,squeeze(masterResults(r,c,:)),'errorType','dots','selectDot',1);
        
        resultsAll(:,end + 1) = squeeze(masterResults(r,c,:)); 
        
        v = [v squeeze(masterResults(r,c,:))'];
        g = [g ones(1,length(masterResults(r,c,:))) * countAnova];
        countAnova = countAnova + 1;
        
        printMeanSD(squeeze(masterResults(r,c,:))); 
        
        counter = counter + 1;
               
        
        
    end
end

allComparison = ["sz to sz","sz to ied","ied to ied","sz to bl","ied to bl","bl to bl"]; 
if useLfp; allComparison = allComparison(1:3); end 

rAnovaWrapper(resultsAll,'varNames',allComparison); 


end
