# Supplementary material for: Focal seizures induce spatiotemporally organized spiking activity in the human cortex
Source: Nat Commun. 2024 Aug 16;15:7075. doi: 10.1038/s41467-024-51338-1 (PMC11329741; doi:10.1038/s41467-024-51338-1)
Supplement: Supplementary file 4 — Source Data [file 41467_2024_51338_MOESM4_ESM.zip › main.m]

function main

% Herein lies the code for reproducing the analyses in Diamond, et al. 
% Focal seizures induce spatiotemporally organized spiking activity in the human cortex. 
% Copyright (C) 2024 Joshua Diamond
%
% This program is free software: you can redistribute it and/or modify
% it under the terms of the GNU General Public License as published by
% the Free Software Foundation, either version 3 of the License, or
% (at your option) any later version.
%
% This program is distributed in the hope that it will be useful,
% but WITHOUT ANY WARRANTY; without even the implied warranty of
% MERCHANTABILITY or FITNESS FOR A PARTICULAR PURPOSE.  See the
% GNU General Public License for more details.
%
% You should have received a copy of the GNU General Public License
% along with this program.  If not, see <http://www.gnu.org/licenses/>.

s = which('main'); 
p = fileparts(s);
restoredefaultpath
addpath(genpath(p)); 
set(0,'DefaultFigureWindowStyle','docked')

load('allResults.mat','allResults')
close all

% Code written by Joshua Diamond. 

% For questions or access to raw data, please contact the lead author, Joshua Diamond (joshua.diamond@nih.gov) 
% or the corresponding author, Kareem Zaghloul (kareem.zaghloul@nih.gov). 

%% Manuscript figure generation

allResults(1).currentArrayNum = 1; % Array number 1
allResults(1).currentEvent = 2; % Seizure number 2

%% Figure 1 

% Panels a requires access to unprocessed data, which was not included
% because of size constraints. Please contact Joshua Diamond or Kareem
% Zaghloul.

% Panel b
szInd = 75:78; 
iedInd = [10 17];
blInd = [24 20];
confusionInstance = allResults(1).results(allResults(1).currentArrayNum).resultsSz(allResults(1).currentEvent).confusionList.seq;
dimsMat = confusionInstance.dimsMat; 
confusionInstanceZoom.matchingMat = confusionInstance.matchingMat(...
    [szInd + dimsMat.sz(1) - 1 iedInd + dimsMat.ied(1) - 1 blInd + dimsMat.bl(1) - 1],...
    [szInd + dimsMat.sz(1) - 1 iedInd + dimsMat.ied(1) - 1 blInd + dimsMat.bl(1) - 1]);
confusionInstanceZoom.dimsMat.sz = [1 4];
confusionInstanceZoom.dimsMat.ied = [5 6];
confusionInstanceZoom.dimsMat.bl = [7 8];
figure
allResults(1).confusionArray_plotter(confusionInstanceZoom,'upperDiagAvg',false); clim([0 1]); 

% Panel c
allResults(1).collectAndProcess_confusionList; clim([0 1]); 

% Panel d
allResults(1).collectAndProcess_seizureComparison; clim([0 1]); 

% Panel e
szSelfVsOther_analysis(allResults);

% Panel f
listConfusion_analysis(allResults);

%% Figure 2

% Panel a
allResults(1).collectAndProcess_dimRed; 

% Panel b
szSelfToBaseline_analysis(allResults);

% Panel c
allResults(1).collectAndProcess_distanceInTime; % Used in figures 2 and 3 

% Panel d, e
distanceInTime_startPeakEnd_analysis(allResults); % Used in figure s6, panel d

%% Figure 3

% Panel a
figure; 
allResults(1).imagesc_nanGray(confusionInstance.matchingMat(dimsMat.sz(1):dimsMat.sz(2),dimsMat.sz(1):dimsMat.sz(2))); clim([0 1]); 
xlabel('Seizure bursts'); ylabel('Seizure bursts'); 

% Panel g
% allResults(1).collectAndProcess_distanceInTime; 
% See figure produced from Figure 2, panel c

% Panel h
figure; hold on
dimRedInstance = allResults(1).results(allResults(1).currentArrayNum).resultsSz(allResults(1).currentEvent).dimRed.seq; 
waveProp = allResults(1).results(allResults(1).currentArrayNum).resultsSz(allResults(1).currentEvent).waveProp.mua; 
timeBurst = waveProp.burstTimestamps; 
cmap = cmapSeizure;
for ii = 1:length(dimRedInstance.distSzToBl)
    plot(dimRedInstance.distSzToBl(ii),dimRedInstance.neighbors.neighborRho(ii),'.','MarkerSize',30,'color',cmap(round(normalizeToBounds(timeBurst(ii),[1 size(jet,1)],[min(timeBurst) max(timeBurst)])),:));
end
xlabel('Sz distance from bl centroid'); 
ylabel('Spearman''s \rho to 8 nearest neighbors'); 
supersizeme(2)
[r,p] = corr(dimRedInstance.distSzToBl',dimRedInstance.neighbors.neighborRho,'type','Spearman'); 

% Panel i
rSquaredVsCentroidDistance_analysis(allResults); % Repeated for figures 2 and 3, Figure S7

%% Figure 4

% Panel a
figure
for ii = 1:length(szInd)
    subplot(1,4,ii); 
    allResults(1).listToArrayPlot(allResults(1).results(allResults(1).currentArrayNum).resultsSz(allResults(1).currentEvent).waveProp.mua.allSeq(:,szInd(ii)));
end

% Panel b
figure; hold on
histogram(allResults(1).results(allResults(1).currentArrayNum).resultsSz(allResults(1).currentEvent).waveProp.mua.sig,'DisplayStyle','stairs','EdgeColor','b','LineWidth',2,'binWidth',0.1,'Normalization','probability')
histogram(allResults(1).results(allResults(1).currentArrayNum).resultsIed.waveProp.mua.sig,'DisplayStyle','stairs','EdgeColor','r','LineWidth',2,'binWidth',0.1,'Normalization','probability')
histogram(allResults(1).results(allResults(1).currentArrayNum).resultsBl.waveProp.mua.sig,'DisplayStyle','stairs','EdgeColor',[0 1 1],'LineWidth',2,'binWidth',0.1,'Normalization','probability')
histogram(allResults(1).results(allResults(1).currentArrayNum).resultsSz(allResults(1).currentEvent).waveProp.mua.null.sig,'DisplayStyle','stairs','EdgeColor',[.75 .75 .75],'LineWidth',2,'binWidth',0.1,'Normalization','probability')

% Panel c
rSquared_szVsIedVsBl_analysis(allResults)

% Panel d
% allResults(1).collectAndProcess_distanceInTime; 
% See image created for Figure 2, panel c

% Panel e
figure; hold on
dimRedInstance = allResults(1).results(allResults(1).currentArrayNum).resultsSz(allResults(1).currentEvent).dimRed.seq; 
waveProp = allResults(1).results(allResults(1).currentArrayNum).resultsSz(allResults(1).currentEvent).waveProp.mua; 
timeBurst = waveProp.burstTimestamps; 
cmap = cmapSeizure;
for ii = 1:length(dimRedInstance.distSzToBl)
    plot(dimRedInstance.distSzToBl(ii),waveProp.sig(ii),'.','MarkerSize',30,'color',cmap(round(normalizeToBounds(timeBurst(ii),[1 size(jet,1)],[min(timeBurst) max(timeBurst)])),:));
end
xlabel('Sz distance from bl centroid'); 
ylabel('R^2 of sequence'); 
supersizeme(2)
[r,p] = corr(dimRedInstance.distSzToBl',waveProp.sig','type','Spearman'); 

% Panel f
% rSquaredVsCentroidDistance_analysis(allResults); % See figure 2
% See image created for Figure 2, panel i

%% Figure 5 

% Panel a
szInd = 75:78;
figure
for ii = 1:length(szInd)
    subplot(1,4,ii); 
    allResults(1).listToArrayPlot(allResults(1).results(allResults(1).currentArrayNum).resultsSz(allResults(1).currentEvent).waveProp.lfp.allSeq(:,szInd(ii)));
end

% Panel b
figure; hold on
histogram(allResults(1).results(allResults(1).currentArrayNum).resultsSz(allResults(1).currentEvent).waveProp.lfp.sig,'DisplayStyle','stairs','EdgeColor',[158 17 20]/255,'LineWidth',2,'binWidth',0.1,'Normalization','probability')
histogram(allResults(1).results(allResults(1).currentArrayNum).resultsSz(allResults(1).currentEvent).waveProp.mua.sig,'DisplayStyle','stairs','EdgeColor','b','LineWidth',2,'binWidth',0.1,'Normalization','probability')
histogram(allResults(1).results(allResults(1).currentArrayNum).resultsSz(allResults(1).currentEvent).waveProp.mua.null.sig,'DisplayStyle','stairs','EdgeColor',[.75 .75 .75],'LineWidth',2,'binWidth',0.1,'Normalization','probability')

% Panel c
rSquared_analysis(allResults); 

%% Figure 6

% Panel a-f
for useThird = 1:3
    allResults(1).collectAndProcess_waveProp('useThird',useThird);
end

% Panel g
% allResults(1).collectAndProcess_distanceInTime; 
% See results initially created for Figure 2, panel c 

%% Figure 7

% Panel a
figure
for useThird = 1:3
    subplot(1,3,useThird); 
    muaToLfpDistance_analysis(allResults,'useThird',useThird)
end

% Panel b
angularDistanceInTime_analysis(allResults); 


%% Figure S1 -- Artifact removal 

load('burstExemplars.mat','burstBad','burstGood'); 
rSquareCut = 0.75; c1Cut = 10; 

% Panel a (alternative viewing paradigm), b
figure
[~,outBad] = gaussFitToBurst(burstBad,rSquareCut,c1Cut,'Fs',allResults(1).burstParams.Fs); 
subplot(2,1,1); 
iedLfpVelocity(burstBad,allResults(3).iedParams,allResults(3).burstParams,1,'plotting',true);

subplot(2,1,2); 
plot(outBad.f,outBad.x,outBad.y);

% Panel c (alternative viewing paradigm), d
figure
[~,outGood] = gaussFitToBurst(burstGood,rSquareCut,c1Cut,'Fs',allResults(1).burstParams.Fs); 
subplot(2,1,1); 
iedLfpVelocity(burstGood,allResults(3).iedParams,allResults(3).burstParams,1,'plotting',true);

subplot(2,1,2); 
plot(outGood.f,outGood.x,outGood.y);


%% Figure S2 -- Spike rate analysis 

% This function is included, but it cannot run because it requires access to the unprocessed data,
% which was not included because of size constraints. Please contact Joshua
% Diamond or Kareem Zaghloul to obtain this data. 
% spikeRate_analysis(allResults)

%% Figure S3 -- Relationship between Spearman and dimensionality reduction 

% Panels a-e
allResults(1).collectAndProcess_roleOfSpearman; 

% Panels f, g
roleOfSpearman_analysis(allResults)

%% Figure S4 -- Baseline vs random 

% Panel a
allResults(4).currentArrayNum = 1; 
% Different example patient
allResults(4).collectAndProcess_dimRed_baseline;

% Panel b
blVsRand_analysis(allResults); 

%% Figure S5 -- Pre and post-ictal bursts 


% Panel a
allResults(1).collectAndProcess_dimRed('method','prePostIctal'); 

% Panel b
figure; hold on
colorSeizure = cmapSeizure;
histogram(allResults(1).results(allResults(1).currentArrayNum).resultsSz(allResults(1).currentEvent).dimRed.seq.prePostIctal.distSzToBl,'faceColor',colorSeizure(floor(size(colorSeizure,1) / 2),:),'binWidth',0.05,'normalization','probability','LineWidth',2)

xline(mean(allResults(1).results(allResults(1).currentArrayNum).resultsSz(allResults(1).currentEvent).dimRed.seq.prePostIctal.distBlToBl),'color',[0 1 1],'lineWidth',2)
xline(mean(allResults(1).results(allResults(1).currentArrayNum).resultsSz(allResults(1).currentEvent).dimRed.seq.prePostIctal.prePost.preIctal),'color',colorSeizure(1,:),'lineWidth',2)
xline(mean(allResults(1).results(allResults(1).currentArrayNum).resultsSz(allResults(1).currentEvent).dimRed.seq.prePostIctal.prePost.postIctal),'color',colorSeizure(end,:),'lineWidth',2)
xline(mean(allResults(1).results(allResults(1).currentArrayNum).resultsSz(allResults(1).currentEvent).dimRed.seq.prePostIctal.distIedToBl),'color','r','lineWidth',2)

% Panel c
distanceInTime_prePostIctal_analysis(allResults)

%% Figure S6 -- Downsampling analysis

% Please contact the Joshua Diamond (diamondjm@nih.gov) or Kareem
% Zaghloul (kareem.zaghloul@nih.gov) for the data needed to reproduce this
% figure. 

%% Figure S7 -- Analysis without the parietal patient 

% Panel a
listConfusion_analysis(allResults(1:4)); 

% Panel b
szSelfToBaseline_analysis(allResults(1:4)); 

% Panel c
rSquaredVsCentroidDistance_analysis(allResults(1:4));   

%% Figure S8 -- Random counterpart of seizure sequences 

% Panel a
allResults(1).collectAndProcess_dimRed('method','randSeizure'); 

% Panel b
szSelfToBaseline_analysis(allResults,'useRand',true);

% Panel c
allResults(1).collectAndProcess_distanceInTime('method','randSeizure'); % Need only to consider left panel 

% Panel d
% distanceInTime_startPeakEnd_analysis(allResults); % See Figure 2

%% Figure S9 -- Comparison of all 'entrainment' metrics to each other 
% Made already for Figures 2, 3

%%  Figure S10 -- Analysis of LFP self-similarity 

% Panel a
figure
allResults(1).confusionArray_plotter(allResults(1).results(allResults(1).currentArrayNum).resultsSz(allResults(1).currentEvent).confusionList.seq.lfp); 
clim([0 1])

% Panel b
listConfusion_analysis(allResults,'useLfp',true);

%% Figure S11 -- Directional properties of IEDs 

% Panel a left -- requires raw data
% Panel a right 
figure
subplot(2,1,1);
allResults(1).listToArrayPlot(allResults(1).results(allResults(1).currentArrayNum).resultsIed.waveProp.mua.allSeq(:,iedInd(1)));
subplot(2,1,2);
allResults(1).listToArrayPlot(allResults(1).results(allResults(1).currentArrayNum).resultsIed.waveProp.lfp.allSeq(:,iedInd(1)));

% Panel b, c, f
allResults(1).currentTask = 'ied'; allResults(1).currentEvent = 1; 
allResults(1).collectAndProcess_waveProp; 

% Panel d
figure; hold on
histogram(allResults(1).results.resultsIed.waveProp.lfp.sig,'DisplayStyle','stairs','EdgeColor',[158 17 20]/255,'LineWidth',2,'binWidth',0.1,'Normalization','probability')
histogram(allResults(1).results.resultsIed.waveProp.mua.sig,'DisplayStyle','stairs','EdgeColor','b','LineWidth',2,'binWidth',0.1,'Normalization','probability')
histogram(allResults(1).results.resultsIed.waveProp.mua.null.sig,'DisplayStyle','stairs','EdgeColor',[.75 .75 .75],'LineWidth',2,'binWidth',0.1,'Normalization','probability')

% Panel e
rSquared_analysis(allResults,'task','ied'); 

% Panel g
figure
muaToLfpDistance_analysis(allResults,'fieldStr','resultsIed'); 

%% Figure S12 -- Analysis of incoming angle of macroelectrode-determined source: 

% Panel e, f

% Reproduction of this data is not available because it requires access to
% the raw data. Please contact Joshua Diamond (diamondjm@nih.gov) or Kareem
% Zaghloul (kareem.zaghloul@nih.gov). 

% For code detailing the actual process of source localization, please
% refer to Diamond, et al. 2021, Diamond, et al. 2023. 
% 2021: https://ninds-large-s3-hosted-files.s3.amazonaws.com/dir/zaghloul/seizureSourceLoc.zip
% 2023: https://ninds-large-s3-hosted-files.s3.amazonaws.com/intramural%2F2022-12%2F1670352864_iedDetector.zip

allResults(2).currentArrayNum = 1; 
allResults(2).currentEvent = 1; 
% Different example patient here
% allResults(2).subtendedAngle('plotting',true)
% The above would reproduce the panels, but it won't work in this publicly
% available database because you need the raw data.

% Panel g
allResults(2).collectAndProcess_waveProp; 

% Panel h 
subtendedAngle_analysis(allResults,'selectDot',2);

%% Supplementary appendix: 

% The below code will reproduce all individual figures for all patients, as
% shown in supplementary appendix. 

% The forceNew field is not supported, because running this with forceNew
% on requires access to the raw data. 
% For access to raw data, please contact Kareem Zaghloul
% (kareem.zaghloul@nih.gov). 

fprintf('Check %s for the figures.\n',fullfile(pwd,'Figures')); 

for ii = 1:length(allResults)
    allResults(ii).collectAndProcess('plotting',true,'saving',true); 
end

end
