# Supplementary material for: Focal seizures induce spatiotemporally organized spiking activity in the human cortex
Source: Nat Commun. 2024 Aug 16;15:7075. doi: 10.1038/s41467-024-51338-1 (PMC11329741; doi:10.1038/s41467-024-51338-1)
Supplement: Supplementary file 4 — Source Data [file 41467_2024_51338_MOESM4_ESM.zip › microOutputResults.m]

classdef microOutputResults
    
    properties
        subj 
        
        useAlternative = false; 
                
        results
        
        iedParams
        burstParams
        
        typeString = 'seq'; 
    
    end
    properties(Dependent = true,Hidden = true)
        fnDir
    end
        
    properties (Transient = true)
        myStruct
        szStruct
                
        currentTask = 'sz';  
        currentArrayNum
        currentEvent = 1

    end
    
    methods
        
        %% Constructor 
        
        function self = microOutputResults(subj)
            
            [~,subj] = rectifySubj(subj); 
            self.subj = subj; 
            
            self = self.loadStructs; 
            self = self.loadParams; 
                        
            % if ismember(rectifySubj(self.subj),[23 46]); self.useAlternative = true; else; self.useAlternative = false; end
                       
        end
        
        function self = loadStructs(self,varargin)

            p = inputParser;
            addParameter(p,'path','myStructs');
            parse(p,varargin{:})
            path = p.Results.path;
            
            loadedNew = false; 
            if isempty(self.myStruct); [self.myStruct,failureFlag] = loadStruct(self.subj,fullfile(path,'baseline')); assert(~failureFlag); loadedNew = true; end
            if isempty(self.szStruct); [self.szStruct,failureFlag] = loadStruct(self.subj,fullfile(path,'seizure')); assert(~failureFlag); loadedNew = true; end
            
            if loadedNew; self = self.loadParams; end  
            % Update params with new structs 
            
        end
        
        function self = clearStructs(self)
            self.myStruct = []; 
            self.szStruct = []; 
        end
           
                        
        %% Main function -- collect data and make figures  
        
        function self = collectAndProcess(self,varargin)
            
            p = inputParser;
            addParameter(p,'plotting',true);
            addParameter(p,'forceNew',false);
            addParameter(p,'saving',false);
            addParameter(p,'useThird',0); 
            addParameter(p,'algorithm','PCA'); 
            addParameter(p,'method','all',@(x) ismember(x,{'all','standard','randSeizure','prePostIctal'}));
            parse(p,varargin{:})
            plotting = p.Results.plotting;
            forceNew = p.Results.forceNew;
            saving = p.Results.saving; 
            useThird = p.Results.useThird; 
            algorithm = p.Results.algorithm; 
            method = p.Results.method; 
            
            cd(pullMicroDirectory); 
                        
            if forceNew || isempty(self.results); self = self.loadStructs; listLength = length(self.szStruct); 
            else; listLength = length(self.results(1).resultsSz); 
            end            
            
            for arrayNum = 1:length(self.iedParams.lfp.array)
                
                if ~self.iedParams.lfp.array(arrayNum).useThisArray; continue; end
                
                self.currentArrayNum = arrayNum; 
                
                self.currentEvent = 1;
                self.currentTask = 'bl';
                self = self.collectAndProcess_waveProp('plotting',plotting,'forceNew',forceNew,'saving',saving);
                self = self.collectAndProcess_dimRed_baseline('plotting',plotting,'forceNew',forceNew,'saving',saving','algorithm',algorithm);
                
                self.currentTask = 'ied';
                self = self.collectAndProcess_waveProp('plotting',plotting,'forceNew',forceNew,'saving',saving);
                self = self.collectAndProcess_subtendedAngle('plotting',plotting,'forceNew',forceNew,'saving',saving);  

                self.currentTask = 'sz';
                
                for kk = 1:listLength
                    
                    self.currentEvent = kk;

                    self = self.collectAndProcess_recruitedMetrics('plotting',plotting,'forceNew',forceNew,'saving',saving); 
                    
                    if ~self.results(self.currentArrayNum).resultsSz(self.currentEvent).recruitedMetrics.isRecruited; continue; end

                    self = self.collectAndProcess_waveProp('plotting',plotting,'forceNew',forceNew,'saving',saving,'useThird',useThird); 
                    self = self.collectAndProcess_confusionList('plotting',plotting,'forceNew',forceNew,'saving',saving);
                    self = self.collectAndProcess_dimRed('plotting',plotting,'forceNew',forceNew,'saving',saving,'algorithm',algorithm,'method',method);
                    self = self.collectAndProcess_distanceInTime('plotting',plotting,'forceNew',forceNew,'saving',saving,'method',method);
                    self = self.collectAndProcess_subtendedAngle('plotting',plotting,'forceNew',forceNew,'saving',saving);  
                    self = self.collectAndProcess_roleOfSpearman('plotting',plotting,'forceNew',false,'saving',saving);  

                end

                self.currentTask = 'szComparison';
                self = self.collectAndProcess_seizureComparison('plotting',plotting,'forceNew',forceNew,'saving',saving);


            end
            self = clearState(self);
        end

        
        %% Housekeeping 
        function self = clearState(self)
            self.currentArrayNum = []; 
            self.currentEvent = 1; 
            self.currentTask = 'sz'; 
        end
        
        function self = clearResults(self)
            self.results = [];
            self = clearState(self);
        end
        
        function self = reDefineBadBursts(self)
            self = self.loadStructs; 
            self.myStruct = defineBadBursts(self.myStruct);
            self.szStruct = defineBadBursts(self.szStruct); 
            self = clearResults(self);
        end

                
        %% Consolidate bursts
                
        function outputStruct = consolidateBursts(self,varargin)
            

            p = inputParser;
            addParameter(p,'removeBadBursts',true);
            parse(p,varargin{:})
            removeBadBursts = p.Results.removeBadBursts;
            
            self = self.loadStructs; % Need these 
            
            arrayNum = self.currentArrayNum;
            if ~self.iedParams.lfp.array(arrayNum).useThisArray; outputStruct = []; return; end

            task = self.currentTask; 
            switch task
                case {'bl','ied'}; thisStruct = self.myStruct; 
                case {'sz','szComparison','preIctal','postIctal','preIctalIed','postIctalIed'}; thisStruct = self.szStruct(self.currentEvent); 
            end
            
            %%
            
            sessionIndex = zeros(1,0);
            burstIndex = zeros(1,0);
            isValid = false(1,0);
            burstStruct = []; 
            burstTime = zeros(1,0);
            
            clear burstsStruct;
            
            isFirst = true;
            
            for kk = 1:length(thisStruct)
                
                if isempty(thisStruct(kk).burstsOutput.array(arrayNum).burstsStruct); continue; end
                
                currentBurst = thisStruct(kk).burstsOutput.array(arrayNum).burstsStruct;
                switch task
                    case {'bl','ied',}; currentSessionIndex = ones(size(currentBurst)) * kk;
                    case {'sz','szComparison','preIctal','postIctal','preIctalIed','postIctalIed'}; currentSessionIndex = ones(size(currentBurst)) * self.currentEvent;
                end
                currentBurstIndex = 1:length(currentBurst);
                
                
                Fs = thisStruct(kk).burstsOutput.paramStruct.Fs;
                bTime = thisStruct(kk).burstsOutput.array(arrayNum).burstTimes / Fs; % Seconds

                %% Time-based subdivision 

                switch task 
                    case {'sz','szComparison'}
                        startPt = thisStruct(kk).eegoffset / 1000; % Seconds;
                        endPt = thisStruct(kk).Termination_ms / 1000; % Seconds
                    case {'preIctal','preIctalIed'}
                        startPt = 0;
                        endPt = thisStruct(kk).eegoffset / 1000; % Seconds;
                    case {'postIctal','postIctalIed'} 
                        startPt = thisStruct(kk).Termination_ms / 1000 + 10; % Seconds
                        % Adding a 10-second buffer, because there was a
                        % case (NIH050) where the demarcation for seizure
                        % end was slightly off, causing some actual ictal
                        % bursts to be included in post-ictla. 
                        endPt = Inf;
                    otherwise % bl, ied 
                        startPt = 0; endPt = Inf; 
                end
                currentIsValid = false(size(currentBurst));
                currentIsValid(bTime >= startPt & bTime <= endPt) = true;

                %% Bad burst based subdivision 
               
                if removeBadBursts % Should almost always be true 
                    isBad = cat(2,currentBurst.isBad);
                    currentIsValid = currentIsValid & ~isBad;
                end

                %% Discharged-based subdivision 

                switch task 
                    case {'sz','ied','szComparison','preIctalIed','postIctalIed'}
                        isValidIed = cat(2,currentBurst.isIedBurst);
                    case {'bl','preIctal','postIctal'}
                        isValidIed = ~cat(2,currentBurst.isIedBurst);
                end

                currentIsValid = currentIsValid & isValidIed; 
                % warning('Killing selection for IED')
                % Kill the above to include all 
                
                if isFirst; burstStruct = currentBurst; isFirst = false;
                else; burstStruct = [burstStruct currentBurst];
                end
                
                sessionIndex = [sessionIndex currentSessionIndex];
                burstIndex = [burstIndex currentBurstIndex];
                burstTime = [burstTime bTime];
                
                isValid = [isValid currentIsValid];
            end
            
            if exist('burstStruct','var')
                burstStruct = burstStruct(isValid);
                sessionIndex = sessionIndex(isValid);
                burstIndex = burstIndex(isValid);
                burstTime = burstTime(isValid);
            end 
                        
            outputStruct.burstStruct = burstStruct;
            outputStruct.sessionIndex = sessionIndex;
            outputStruct.burstIndex = burstIndex;
            outputStruct.burstTime = burstTime;
            
            % outputStruct.isValid = isValid;
                           
        end

        %% Settings and parameters 
        
        function fnDir = get.fnDir(self)
            switch self.currentTask
                case {'bl','ied','szComparison'}
                    fnDir = fullfile('Figures','rawOutput',self.subj,sprintf('Array%d',self.currentArrayNum),self.currentTask);
                case 'sz'
                    fnDir = fullfile('Figures','rawOutput',self.subj,sprintf('Array%d',self.currentArrayNum),sprintf('Seizure_%d',self.currentEvent));
            end
        end
                
        function isEmpty = checkIfEmpty(self,resultsType,varargin)
            
            p = inputParser;
            addParameter(p,'useThird',0);
            parse(p,varargin{:})
            useThird = p.Results.useThird;
            
            assert(~isempty(self.currentArrayNum)); assert(~isempty(self.currentEvent)); assert(~isempty(self.currentTask)); 
            
            fieldString = getFieldString(self);
            isEmpty = true; 
            if length(self.results) < self.currentArrayNum; return; end
            if ~isfield(self.results(self.currentArrayNum),fieldString); return; end 
            if length(self.results(self.currentArrayNum).(fieldString)) < self.currentEvent; return; end
            if ~isfield(self.results(self.currentArrayNum).(fieldString)(self.currentEvent),resultsType); return; end 
            if isempty(self.results(self.currentArrayNum).(fieldString)(self.currentEvent).(resultsType)); return; end 
            if useThird && length(self.results(self.currentArrayNum).(fieldString)(self.currentEvent).(resultsType)) < useThird; return; end
            
            isEmpty = false; 
            
        end
        function fieldString = getFieldString(self)
            fieldString = self.currentTask; fieldString(1) = upper(fieldString(1)); fieldString = sprintf('results%s',fieldString);
        end

        function self = loadParams(self)
            
            if isempty(self.szStruct) || isempty(self.myStruct); self = self.loadStructs; end 
            % Want to avoid an infinite loop with loadStructs. 
            
            switch self.currentTask
                case 'sz'
                    self.iedParams = self.szStruct(self.currentEvent).iedOutput.paramStruct;
                    self.burstParams = self.szStruct(self.currentEvent).burstsOutput.paramStruct;

                case {'ied','bl'}
                    self.iedParams = self.myStruct(self.currentEvent).iedOutput.paramStruct;
                    self.burstParams = self.myStruct(self.currentEvent).burstsOutput.paramStruct;
            end
                    
                    
        end
        
        
        %% Figure creation wrappers
        
        function self = collectAndProcess_recruitedMetrics(self,varargin)
            
            p = inputParser;
            addParameter(p,'plotting',true);
            addParameter(p,'forceNew',false);
            addParameter(p,'saving',false);
            parse(p,varargin{:})
            plotting = p.Results.plotting;
            forceNew = p.Results.forceNew;
            saving = p.Results.saving;
            
            %%
            
            if checkIfEmpty(self,'recruitedMetrics') || forceNew
                self = loadStructs(self);
                self.results(self.currentArrayNum).resultsSz(self.currentEvent).recruitedMetrics = self.recruitedMetrics; 
            end
                        
            %%
            
            if ~plotting; return; end
            
            self.recruitedMetrics_plotter('saving',saving); 
            
        end
        
        function self = collectAndProcess_waveProp(self,varargin)
            
            p = inputParser;
            addParameter(p,'plotting',true);
            addParameter(p,'forceNew',false);
            addParameter(p,'saving',false);
            addParameter(p,'useThird',0);
            parse(p,varargin{:})
            plotting = p.Results.plotting;
            forceNew = p.Results.forceNew;
            saving = p.Results.saving;
            useThird = p.Results.useThird; 
             
            %%
            
            if ~isequal(self.currentTask,'sz') && self.currentEvent > 1; error('By convention event should be 1.'); end 
            
            fieldString = self.getFieldString;
            
            if checkIfEmpty(self,'waveProp') || forceNew
                waveProp = self.waveLikeProperties_manager;
                if ~isequal(self.currentTask,'bl'); waveProp = self.waveLikeProperties_muaToLfp_hist(waveProp); end
                self.results(self.currentArrayNum).(fieldString)(self.currentEvent).waveProp = waveProp; % Reassign 
            end
            if isequal(self.currentTask,'sz')
                for thisThird = 1:3
                    if checkIfEmpty(self,'wavePropThird','useThird',thisThird) || forceNew
                        waveProp = self.waveLikeProperties_manager('useThird',thisThird);
                        waveProp = self.waveLikeProperties_muaToLfp_hist(waveProp);
                        self.results(self.currentArrayNum).(fieldString)(self.currentEvent).wavePropThird(thisThird) = waveProp;
                    end
                    
                end
                self = self.waveLikeProperties_earlyVsLate;
                % Just do it here, should be low weight
                % Moreover needs to be done after useThird.                
                
            end
            
            %%
            
            if ~plotting; return; end 
            
            % Allow for useThird to be cast here for plotting purposes 
            if useThird; waveProp = self.results(self.currentArrayNum).(fieldString)(self.currentEvent).wavePropThird(useThird); 
            else; waveProp = self.results(self.currentArrayNum).(fieldString)(self.currentEvent).waveProp; 
            end
            

            if ~isfolder(self.fnDir); mkdir(self.fnDir); end
            figure
            self.wavelikeProperties_plotter(waveProp.mua)
            if ~isequal(self.currentTask,'bl'); self.wavelikeProperties_plotter(waveProp.lfp); end

            if saving && useThird; saveas(gcf,fullfile(self.fnDir,sprintf('wavelikeProp_%s_%d.svg',self.currentTask,useThird))); close;  
            elseif saving; saveas(gcf,fullfile(self.fnDir,sprintf('wavelikeProp_%s.png',self.currentTask))); close;  
            end            
            
            if isequal(self.currentTask,'bl'); return; end 
            
            if ~useThird || useThird == 3
                self.waveLikeProperties_muaToLfp_histPlotter('saving',saving); 
                % Only do it for the final third to avoid spamming 
            end 
            
        end
        function self = collectAndProcess_dimRed(self,varargin)
            
            p = inputParser;
            addParameter(p,'plotting',true);
            addParameter(p,'forceNew',false);
            addParameter(p,'saving',false);
            addParameter(p,'method','all',@(x) ismember(x,{'all','standard','randSeizure','prePostIctal'})); 
            addParameter(p,'algorithm','PCA'); 
            addParameter(p,'tasks',{'sz','ied','bl'});
            parse(p,varargin{:})
            plotting = p.Results.plotting;
            forceNew = p.Results.forceNew;
            saving = p.Results.saving; 
            algorithm = p.Results.algorithm; 
            tasks = p.Results.tasks;
            method = p.Results.method; 

            self.currentTask = 'sz';
          
            %% Main functionality 
            
            if nargin == 1; forceNew = false; end
            
            if self.checkIfEmpty('dimRed') || (forceNew && ismember(method,{'all','standard'}))
                self = loadStructs(self);
                self.results(self.currentArrayNum).resultsSz(self.currentEvent).dimRed.(self.typeString) = dimRedManager(self,'algorithm',algorithm,'tasks',tasks);
            end

            %% Seizure random null 
            
            if ~isfield(self.results(self.currentArrayNum).resultsSz(self.currentEvent).dimRed.(self.typeString),'randSeizure') || (forceNew && ismember(method,{'all','randSeizure'}))
                self = loadStructs(self);
                self.results(self.currentArrayNum).resultsSz(self.currentEvent).dimRed.(self.typeString).randSeizure = self.dimRedManager('randomizeSeizure',true,'algorithm',algorithm,'tasks',tasks);
            end

            %% Preictal and post-ictal 

            if ~isfield(self.results(self.currentArrayNum).resultsSz(self.currentEvent).dimRed.(self.typeString),'prePostIctal') || (forceNew && ismember(method,{'all','prePostIctal'}))
                self = loadStructs(self);
                self.results(self.currentArrayNum).resultsSz(self.currentEvent).dimRed.(self.typeString).prePostIctal = self.dimRedManager('tasks',{'sz','ied','bl','preIctal','postIctal','preIctalIed','postIctalIed'},'algorithm',algorithm); 
            end
                        
            %% Plotting 
            
            if ~plotting; return; end 
            
            figure

            switch method 
                case {'all','standard'}; dimRedInstance = self.results(self.currentArrayNum).resultsSz(self.currentEvent).dimRed.(self.typeString);
                case 'randSeizure'; dimRedInstance = self.results(self.currentArrayNum).resultsSz(self.currentEvent).dimRed.(self.typeString).randSeizure;
                case 'prePostIctal'; dimRedInstance = self.results(self.currentArrayNum).resultsSz(self.currentEvent).dimRed.(self.typeString).prePostIctal;
            end
            self.dimRed_plotter(dimRedInstance) % Seq

            supersizeme(2)
            
            if ~isfolder(self.fnDir); mkdir(self.fnDir); end
            if saving; saveas(gcf,fullfile(self.fnDir,'dimRed.png'));  close; end            
            
        end        
        
        function self = collectAndProcess_dimRed_baseline(self,varargin)
            
            p = inputParser;
            addParameter(p,'plotting',true);
            addParameter(p,'forceNew',false);
            addParameter(p,'saving',false);
            addParameter(p,'algorithm','PCA');
            parse(p,varargin{:})
            plotting = p.Results.plotting;
            forceNew = p.Results.forceNew;
            saving = p.Results.saving;
            algorithm = p.Results.algorithm; 
            
            self.currentTask = 'bl';
            self.currentEvent = 1; 
            
            %%
                        
            if nargin == 1; forceNew = false; end
            
            if self.checkIfEmpty('dimRed') || forceNew
                self = loadStructs(self);
                self.results(self.currentArrayNum).resultsBl.dimRed.(self.typeString) = self.dimRedManager('tasks',{'bl'},'generateRandCounterpart',true,'algorithm',algorithm);
            end
            
            %%
            
            if ~plotting; return; end
            
            figure
            
            dimRedInstance = self.results(self.currentArrayNum).resultsBl.dimRed.(self.typeString); 
            self.dimRed_plotter(dimRedInstance) % Seq
            
            supersizeme(2)
            
            if ~isfolder(self.fnDir); mkdir(self.fnDir); end
            if saving; saveas(gcf,fullfile(self.fnDir,'dimRed.png'));  close; end
            
        end
        
        
        function self = collectAndProcess_confusionList(self,varargin)
            
            p = inputParser;
            addParameter(p,'plotting',true);
            addParameter(p,'forceNew',false);
            addParameter(p,'saving',false);
            parse(p,varargin{:})
            plotting = p.Results.plotting;
            forceNew = p.Results.forceNew;
            saving = p.Results.saving;
            
            self.currentTask = 'sz';
            
            %%
            
            if self.checkIfEmpty('confusionList') || forceNew
                self = loadStructs(self);
                self.results(self.currentArrayNum).resultsSz(self.currentEvent).confusionList.(self.typeString) = self.confusionArrayManager;  
            end

            if ~isfield(self.results(self.currentArrayNum).resultsSz(self.currentEvent).confusionList.(self.typeString),'lfp') || forceNew
                self.results(self.currentArrayNum).resultsSz(self.currentEvent).confusionList.(self.typeString).lfp = self.confusionArrayManager('useLfp',true,'tasks',{'sz','ied'});
            end
            
            %%
            
            if ~plotting; return; end
            
            if ~isfolder(self.fnDir); mkdir(self.fnDir); end
            
            figure
            confusionInstance = self.results(self.currentArrayNum).resultsSz(self.currentEvent).confusionList.(self.typeString);
            self.confusionArray_plotter(confusionInstance) % Seq
            
            if saving; saveas(gcf,fullfile(self.fnDir,'listConfusion.png'));  close; end
            
            
        end
        function self = collectAndProcess_seizureComparison(self,varargin)
            
            p = inputParser;
            addParameter(p,'plotting',true);
            addParameter(p,'forceNew',false);
            addParameter(p,'saving',false);
            parse(p,varargin{:})
            plotting = p.Results.plotting;
            forceNew = p.Results.forceNew;
            saving = p.Results.saving; 
            
            % assert(isequal(self.currentTask,'sz')); 
            self.currentTask = 'szComparison'; 
            self.currentEvent = 1; 
            
            %%
            
            if self.checkIfEmpty('seizureComparison') || forceNew
                self = loadStructs(self);
                self.results(self.currentArrayNum).resultsSzComparison.seizureComparison.(self.typeString) = seizureComparisonManager(self); 
            end     
            
            %%
            
            if ~plotting; return; end
            
            figure
            confusionInstance = self.results(self.currentArrayNum).resultsSzComparison.seizureComparison.(self.typeString);
            self.confusionArray_plotter(confusionInstance) % Seq
            
            if ~isfolder(self.fnDir); mkdir(self.fnDir); end
            if saving; saveas(gcf,fullfile(self.fnDir,'listConfusion.png'));  close; end
            
             
        end
        
        
        
        function self = collectAndProcess_distanceInTime(self,varargin)
            
            p = inputParser;
            addParameter(p,'plotting',true);
            addParameter(p,'forceNew',false);
            addParameter(p,'saving',false);
            addParameter(p,'method','all',@(x) ismember(x,{'all','standard','randSeizure','prePostIctal'})); 
            parse(p,varargin{:})
            plotting = p.Results.plotting;
            forceNew = p.Results.forceNew;
            saving = p.Results.saving; 
            method = p.Results.method; 
            
            self.currentTask = 'sz';

            
            %%
            
            if ~isfield(self.results(self.currentArrayNum).resultsSz(self.currentEvent).dimRed.seq,'distSzToBl') || (forceNew && ismember(method,{'all','standard'})) || isfield(self.results(self.currentArrayNum).resultsSz(self.currentEvent).dimRed.seq,'needsDistance')
                self.results(self.currentArrayNum).resultsSz(self.currentEvent).dimRed.seq = self.distanceInTime(self.results(self.currentArrayNum).resultsSz(self.currentEvent).dimRed.seq);
            end    
            if ~isfield(self.results(self.currentArrayNum).resultsSz(self.currentEvent).dimRed.seq.randSeizure,'distSzToBl') || (forceNew && ismember(method,{'all','randSeizure'})) || isfield(self.results(self.currentArrayNum).resultsSz(self.currentEvent).dimRed.seq.randSeizure,'needsDistance')
                self.results(self.currentArrayNum).resultsSz(self.currentEvent).dimRed.seq.randSeizure = self.distanceInTime(self.results(self.currentArrayNum).resultsSz(self.currentEvent).dimRed.seq.randSeizure);
            end

            if ~isfield(self.results(self.currentArrayNum).resultsSz(self.currentEvent).dimRed.seq.prePostIctal,'distSzToBl') || (forceNew && ismember(method,{'all','prePostIctal'})) || isfield(self.results(self.currentArrayNum).resultsSz(self.currentEvent).dimRed.seq.prePostIctal,'needsDistance')
                self.results(self.currentArrayNum).resultsSz(self.currentEvent).dimRed.seq.prePostIctal = self.distanceInTime(self.results(self.currentArrayNum).resultsSz(self.currentEvent).dimRed.seq.prePostIctal);
            end


            %%
            
            if ~plotting; return; end 

            switch method 
                case {'all','standard'}; dimRedInstance = self.results(self.currentArrayNum).resultsSz(self.currentEvent).dimRed.(self.typeString);
                case 'randSeizure'; dimRedInstance = self.results(self.currentArrayNum).resultsSz(self.currentEvent).dimRed.(self.typeString).randSeizure;
                case 'prePostIctal'; dimRedInstance = self.results(self.currentArrayNum).resultsSz(self.currentEvent).dimRed.(self.typeString).prePostIctal;
            end

            self.distanceInTime_plotter(dimRedInstance,'saving',saving)

        end
        
        
        function self = collectAndProcess_roleOfSpearman(self,varargin)
            
            p = inputParser;
            addParameter(p,'plotting',true);
            addParameter(p,'forceNew',false);
            addParameter(p,'saving',false);
            parse(p,varargin{:})
            plotting = p.Results.plotting;
            forceNew = p.Results.forceNew;
            saving = p.Results.saving;
            
            self.currentTask = 'sz';
                        
            %%
            
            if self.checkIfEmpty('roleOfSpearman') || forceNew
                self.results(self.currentArrayNum).resultsSz(self.currentEvent).roleOfSpearman = self.roleOfSpearman;
            end
            %%
            
            if ~plotting; return; end
            self.roleOfSpearman_plotter('saving',saving);
            
        end
        function self = collectAndProcess_subtendedAngle(self,varargin)
            
            p = inputParser;
            addParameter(p,'plotting',true);
            addParameter(p,'forceNew',false);
            addParameter(p,'saving',false);
            parse(p,varargin{:})
            plotting = p.Results.plotting;
            forceNew = p.Results.forceNew;
            saving = p.Results.saving; 
            
            %%
            
            fieldString = self.getFieldString;
            if self.checkIfEmpty('subtendedAngle') || forceNew
                self = self.loadStructs; 
                self.results(self.currentArrayNum).(fieldString)(self.currentEvent).subtendedAngle = self.subtendedAngle('plotting',false);
                % I've included a plotting functionality, but it's not
                % really meant to be used in batch runs, so it's defaulted
                % to false
            end

            % Refresh this since it's low-weight
            self.results(self.currentArrayNum).(fieldString)(self.currentEvent).subtendedAngle = self.subtendedAngle_angleToDistribution;

            %%
            
            if ~plotting; return; end 
            figure; 
            % if isequal(self.currentTask,'ied'); self.subtendedAngle_iedPlotter('saving',saving); end
            self.subtendedAngle_plotter;
            if saving; saveas(gcf,fullfile(self.fnDir,'subtendedAngle.png')); close; end
            
            
        end

        function self = collectAndProcess_resectionSurround(self,varargin)

            p = inputParser;
            addParameter(p,'forceNew',false);
            addParameter(p,'plotting',true);
            % addParameter(p,'saving',false);
            parse(p,varargin{:})
            forceNew = p.Results.forceNew;
            plotting = p.Results.plotting;
            % saving = p.Results.saving;

            %%

            fieldString = self.getFieldString;
            if self.checkIfEmpty('resectionSurround') || forceNew
                self = self.loadStructs;
                self.results(self.currentArrayNum).(fieldString)(self.currentEvent).resectionSurround = self.resectionSurround('plotting',false);
                % I've included a plotting functionality, but it's not
                % really meant to be used in batch runs, so it's defaulted
                % to false. 
            end


        end
        %% Low-level data collection -- wavelike properties 
        
        function waveProp = waveLikeProperties_manager(self,varargin)
            
            p = inputParser;
            addParameter(p,'szBounds',nan);
            addParameter(p,'useThird',0); 
            parse(p,varargin{:})
            szBounds = p.Results.szBounds; % This should be CLIP time, in seconds
            useThird = p.Results.useThird; 
            
            
            task = self.currentTask;            
            waveProp.muaToLfp = []; % Initialize here to avoid subscripted assignment between dissimilar structures error later. 
            
            %% Convert th values to list
            
            thisBurstStruct = self.consolidateBursts.burstStruct; 

            burstTimestamps = cat(2,thisBurstStruct.timestamp) / self.burstParams.Fs;
            
            if isequal(task,'sz');burstTimestamps = burstTimestamps - burstTimestamps(1); end % Seconds from first ictal burst
            
            switch useThird
                case 1; inds = burstTimestamps >= burstTimestamps(1) & burstTimestamps < burstTimestamps(1) + range(burstTimestamps)/3;
                case 2; inds = burstTimestamps >= burstTimestamps(1) + range(burstTimestamps)/3 & burstTimestamps < burstTimestamps(1) + range(burstTimestamps) * 2 / 3;
                case 3; inds = burstTimestamps >= burstTimestamps(1) + range(burstTimestamps) * 2/3 & burstTimestamps <= burstTimestamps(end);
                otherwise; inds = true(size(burstTimestamps)); 
            end
            thisBurstStruct = thisBurstStruct(inds); 
            
            if useThird && ismember('szBounds',p.UsingDefaults); [a,b] = bounds(burstTimestamps); szBounds = [a b]; end
            burstTimestamps = burstTimestamps(inds); 

            waveProp.mua = self.listifyBurstInfo(thisBurstStruct,'mua');
            
            %% MUA
                        
            waveProp.mua.allSeq = cat(2,thisBurstStruct.normRank);
            % Normalized rank, not unitTimestamps, for purposes of
            % visualizing the backbone 
            waveProp.mua.burstTimestamps = burstTimestamps;
            waveProp.mua.szBounds = szBounds;
            
            waveProp.mua.isLfp = false;
                        
            waveProp.mua.useThird = useThird; 
            
                        
            %% MUA null 
                        
            nullSeq = self.genRandVersionSeq(waveProp.mua.allSeq); 
            nullSig = nan(1,size(nullSeq,2));
                        
            P = self.iedParams.arrayMap(self.currentArrayNum).P; 
            for jj = 1:size(nullSeq,2)
                [b,~,~,~,stats] = regress(nullSeq(:,jj),[ones(size(P,1),1) P]);
                r2 = stats(1);
                nullSig(jj) = r2;
            end
            waveProp.mua.null.allSeq = nullSeq;
            waveProp.mua.null.sig = nullSig;
                
            
            %% LFP
            
            if isequal(self.currentTask,'bl'); return; end 
                        
            assert(all(cat(2,thisBurstStruct.isIedBurst)));
            waveProp.lfp = self.listifyBurstInfo(thisBurstStruct,'lfp');
            % waveProp.lfp.isBurstIed = isBurstIed;
            
            
            allSeq = nan(length(self.iedParams.lfp.array(self.currentArrayNum).indsPulse),length(thisBurstStruct));
            for ii = 1:length(thisBurstStruct)
                % Tied rank?
                allSeq(:,ii) = normalizeToBounds(tiedrank(thisBurstStruct(ii).velInfo.lfp.currentTimestamps));
            end
            waveProp.lfp.allSeq = allSeq;
            
            waveProp.lfp.burstTimestamps = burstTimestamps;
            waveProp.lfp.szBounds = szBounds;
            waveProp.lfp.isLfp = true;
                        
            waveProp.lfp.useThird = useThird; 
            
            
            %% LFP null
            
            nullSeq = self.genRandVersionSeq(waveProp.mua.allSeq);
            nullSig = nan(1,size(nullSeq,2));
            
            P = self.iedParams.arrayMap(self.currentArrayNum).P;
            for jj = 1:size(nullSeq,2)
                [b,~,~,~,stats] = regress(nullSeq(:,jj),[ones(size(P,1),1) P]);
                r2 = stats(1);
                nullSig(jj) = r2;
            end
            waveProp.lfp.null.allSeq = nullSeq;
            waveProp.lfp.null.sig = nullSig;
                       

        end

        function self = waveLikeProperties_earlyVsLate(self)

            wp = self.results(self.currentArrayNum).resultsSz(self.currentEvent).waveProp;
            wpThird = self.results(self.currentArrayNum).resultsSz(self.currentEvent).wavePropThird;

            binEdges = -pi:pi/6:pi;
            n = histcounts(wpThird(1).mua.th(wpThird(1).mua.p <= .05),binEdges);
            [~,ind] = max(n);
            muaMode = mean(binEdges([ind ind + 1]));

            n = histcounts(wpThird(1).lfp.th(wpThird(1).lfp.p <= .05),binEdges);
            [~,ind] = max(n);
            lfpMode = mean(binEdges([ind ind + 1]));

            binEdges = -0:pi/6:pi; % Using abs
            for thisThird = 1:3

                muaDiff = abs(circ_dist(muaMode,wpThird(thisThird).mua.th(wpThird(thisThird).mua.p <= .05)));
                n = histcounts(muaDiff,binEdges);
                [~,ind] = max(n);

                currentMode = mean(binEdges([ind ind + 1]));
                earlyToLate(thisThird).mua = currentMode;


                lfpDiff = abs(circ_dist(lfpMode,wpThird(thisThird).lfp.th(wpThird(thisThird).lfp.p <= .05)));
                n = histcounts(lfpDiff,binEdges);
                [~,ind] = max(n);

                currentMode = mean(binEdges([ind ind + 1]));
                earlyToLate(thisThird).lfp = currentMode;
            end
            wp.earlyToLate = earlyToLate;

            self.results(self.currentArrayNum).resultsSz(self.currentEvent).waveProp = wp;

        end

        function wavelikeProperties_plotter(self,wavePropInst)
            
            isLfp = wavePropInst.isLfp;
            if isempty(wavePropInst.allSeq); return; end
            
            if isLfp; subplotAdditive = 4; colorPrim = [158 17 20]/255; colorSec = [246 146 118]/255; titleString = 'LFP'; 
            else; subplotAdditive = 0; colorPrim = [0 0 255]/255; colorSec = [147 203 243]/255; titleString = 'MUA'; 
            end
            
            %% All points over time 
            
            if isequal(self.currentTask,'baseline'); nRows = 1; else; nRows = 2; end 
            subplot(nRows,4,1 + subplotAdditive); polarplot(nan,nan); hold on
            
            % tempCmap = lines(4);
            switch self.currentTask
                case 'sz'
                    % cmap = parula;
                    cmap = cmapSeizure; 
                    burstTimestamps = wavePropInst.burstTimestamps;
                    
                    if isnan(wavePropInst.szBounds); colorVals = ceil(normalizeToBounds(burstTimestamps,[1 size(cmap,1)]));
                    else; colorVals = ceil(normalizeToBounds(burstTimestamps,[1 size(cmap,1)],wavePropInst.szBounds));
                    end
                    for ii = 1:length(wavePropInst.burstTimestamps)
                        polarplot(wavePropInst.th(ii),wavePropInst.sig(ii),'.','Color',cmap(colorVals(ii),:),'markersize',15);
                        % polarplot(wavePropInst.th(ii),wavePropInst.hyp(ii),'.','Color',cmap(colorVals(ii),:),'markersize',15);
                        
                        % if ismember(ii,181:184); polarplot(wavePropInst.th(ii),wavePropInst.sig(ii),'o','Color',tempCmap(ii - 180,:),'markersize',50); end
                        
                    end
                case {'ied','bl'}
                    
                    polarplot(wavePropInst.th,wavePropInst.sig,'k.','markersize',15);
                    
            end
            
            
            % polarplot(wavePropInst.th(18),wavePropInst.sig(18),'ro','markersize',15);
            % polarplot(wavePropInst.th(22),wavePropInst.sig(22),'ko','markersize',15);
            
            thetaticks(0:30:360);
            sourceLoc.subj = self.subj;
            geodesic = loadGeodesic(sourceLoc,'unModified',true,'useUtah',true,'useAlternative',self.useAlternative);
            if geodesic.isLeftInds(self.currentArrayNum); tickLabels = {'p','','','s','','','a','','','i','',''};
            else; tickLabels = {'a','','','s','','','p','','','i','',''};
            end
            tempRticks = rticks; rticks(tempRticks(2:end)); 

            thetaticklabels(tickLabels);
            title(sprintf('%s, by burst',titleString));
            set(gca,'fontSize',16);            
            
            %% Distribution 
            
            subplot(nRows,4,2 + subplotAdditive); polarplot(nan,nan); hold on;
            
            
            h(1) = polarhistogram(wavePropInst.th(wavePropInst.p > 0.05),'binEdges',0:pi/6:2*pi,'displayStyle','stairs'); h(1).EdgeColor = colorSec;
            % h(1) = polarhistogram(wavePropInst.th,'binEdges',0:pi/6:2*pi,'displayStyle','stairs'); h(1).EdgeColor = colorPrim;
            h(1).LineWidth = 2;
            h(2) = polarhistogram(wavePropInst.th(wavePropInst.p <= 0.05),'binEdges',0:pi/6:2*pi,'displayStyle','stairs'); h(2).EdgeColor = colorPrim;
            h(2).LineWidth = 2;
                       
            thetaticks(0:30:360);
            thetaticklabels(tickLabels);
            tempRticks = rticks; rticks(tempRticks(2:end));
            set(gca,'fontSize',16);
            title(sprintf('%s, distribution',titleString));
        
            %% Backbone + arrow 
                        
            subplot(nRows,4,3 + subplotAdditive);
            
            masterSeq = mean(wavePropInst.allSeq,2,'omitnan'); 
            
            drawnow; pause(1);
            listToArrayPlot(self,masterSeq); 
            
            tempX = mean(xlim); tempY = mean(ylim);
            
            [~,ind] = max(h(2).Values); 
            thPreferred = circ_mean(h(2).BinEdges([ind ind + 1]),[],2); 
            
            
            vel = [cos(thPreferred) sin(thPreferred)];
            vel = vel ./ norm(vel) * mean(wavePropInst.sig) * size(self.iedParams.arrayMap(self.currentArrayNum).map,1)/2; % Normalize to half array 
            
            fig = gcf;
            ax = fig.Children(1);
            quiver(ax,tempX,tempY,vel(1),vel(2),'off','k','LineWidth',3,'maxheadsize',10);
            % plot(ax,[tempX tempX + vel(1)],[tempY tempY + vel(2)],'k-','lineWidth',1);

            title(sprintf('%s, mean sequence',titleString),'fontSize',16);
            set(gca,'fontSize',16);
            
            %% Distribution of R^2 
            
            subplot(nRows,4,4 + subplotAdditive); hold on
            histogram(wavePropInst.sig,'displayStyle','stairs','EdgeColor',colorPrim,'binWidth',0.1,'LineWidth',2,'normalization','probability'); 
            histogram(wavePropInst.null.sig,'displayStyle','stairs','EdgeColor',[.75 .75 .75],'binWidth',0.1,'LineWidth',2,'normalization','probability');
            yticks(0:.2:1); 
            xticks(0:.2:1); 
            xlim([0 1]); 
            set(gca,'fontSize',16);
            xlabel('Burst R^2');
            ylabel('Probability'); 
            title(sprintf('%s, distribution of R^2',titleString),'fontSize',16);
            axis square

        end
        
        function waveLikeProperties_muaToLfp_histPlotter(self,varargin)
            
            p = inputParser;
            addParameter(p,'saving',false);
            % addParameter(p,'useThird',0);
            parse(p,varargin{:})
            saving = p.Results.saving;
            % useThird = p.Results.useThird; 
            
            fieldString = self.getFieldString;
            
            if isequal(self.currentTask,'sz'); allThirds = 1:3; 
            else; allThirds = 0; 
            end 
                        
            %% Pairwise histogram
            
            figure; 
            for useThird = allThirds
                if useThird
                    waveProp = self.results(self.currentArrayNum).(fieldString)(self.currentEvent).wavePropThird(useThird);
                    subplot(1,3,useThird);
                else; waveProp = self.results(self.currentArrayNum).(fieldString)(self.currentEvent).waveProp;
                end
                
                
                % assert(isequal(length(waveProp.lfp.p),length(waveProp.mua.p))); % Proof of concept
                sigInds = waveProp.lfp.p < 0.05 & waveProp.mua.p < 0.05;
                
                allDist = abs(circ_dist(waveProp.lfp.th(sigInds),waveProp.mua.th(sigInds)));
                polarhistogram(allDist,'binEdges',-pi:pi/6:pi,'displaystyle','stairs','edgecolor',[0 0 1],'linewidth',2); hold on
                
                nSigInds = waveProp.lfp.p > 0.05 | waveProp.mua.p > 0.05;
                allDist = abs(circ_dist(waveProp.lfp.th(nSigInds),waveProp.mua.th(nSigInds)));
                polarhistogram(allDist,'binEdges',-pi:pi/6:pi,'displaystyle','stairs','edgecolor',[.75 .75 1],'linewidth',2);
                
                polarplot([0 0],rlim,'-','color',[158 17 20]/255,'lineWidth',2);
                
                thetaticks(0:30:360);
                % set(gca,'ThetaAxisUnits','radians');
                thetaticklabels({'0','','','','','','pi'});
                title('Pairwise difference between MUA and LFP direction');
                legend(sprintf('MUA direction\nLFP p < 0.05 & MUA p < 0.05'),sprintf('MUA direction\nLFP p > 0.05 or MUA p > 0.05'),'LFP direction','location','southoutside');
                
                tempRticks = rticks; rticks(tempRticks(2:end));
                
                if useThird; title(sprintf('Third %d',useThird)); end
            end
            
            supersizeme(3); 
            titleString = fullfile(self.fnDir,sprintf('wavelikeProp_muaLfpDiffThirds.png'));
            if saving; saveas(gcf,titleString); close; end

            
        end
        
        %% Low-level data collection -- dimensionality reduction 
        
        function out = dimRedManager(self,varargin)

            p = inputParser;
            addParameter(p,'tasks',{'sz','ied','bl'});
            addParameter(p,'randomizeSeizure',false)
            addParameter(p,'generateRandCounterpart',false)
            addParameter(p,'algorithm','PCA'); 
            parse(p,varargin{:})
            tasks = p.Results.tasks;
            randomizeSeizure = p.Results.randomizeSeizure; 
            generateRandCounterpart = p.Results.generateRandCounterpart; 
            algorithm = p.Results.algorithm; 

            % Burst matrix A
            [seqConfusion,dimsMat] = confusionSequenceGenerator(self,'tasks',tasks);
            
            %%

            if randomizeSeizure
                assert(ismember('sz',tasks));
                seqSz = seqConfusion(:,dimsMat.sz(1):dimsMat.sz(2));
                if isequal(self.typeString,'rate'); randSz = self.genRandVersionRate(seqSz);
                else; randSz = self.genRandVersionSeq(seqSz);
                end

                if isequal(self.typeString,'rate')
                    seqConfusion = ~isnan(seqConfusion);
                    % Use NaN to indicate ineligible.
                    isGood = any(seqConfusion,2);
                    seqConfusion = single(seqConfusion); % for nans;
                    seqConfusion(~isGood,:) = nan;
                end

                seqConfusion(:,dimsMat.sz(1):dimsMat.sz(2)) = randSz;

            end
            
            if isequal(self.typeString,'rate'); [mapResults,randResults] = self.rateCodeDimRed(seqConfusion);
            else; [mapResults,randResults] = self.seqCodeDimRed(seqConfusion); % Sequence matrix B
            end
            
            
            %% Execute function 

            if generateRandCounterpart; x = double([mapResults randResults]');
            else; x = double(mapResults');
            end

            if isequal(algorithm,'UMAP')
                thisSpread = 10;
                y = run_umap(x,'metric','cityblock','verbose','text','spread',thisSpread,'min_dist',1);
            else; [~,y,~,~,e] = pca(x,'algorithm','svd','numComponents',2);
            end

            randResults = y(size(mapResults,2) + 1:end,:);
            mapResults = y(1:size(mapResults,2),:);
            
            %%
            
            out.mapResults = mapResults;
            out.randResults = randResults;
            out.dimsMat = dimsMat;
            out.algorithm = algorithm; 
            out.seqConfusion = seqConfusion; 
            out.randomizeSeizure = randomizeSeizure; 

            if isequal(algorithm,'PCA'); out.e = e; 
            else; out.thisSpread = thisSpread;
            end
            
            out.typeString = self.typeString; 

            out.needsDistance = true; % Delete in distanceInTime 
                        
        end
        
        function dimRed_plotter(self,dimRedInstance)

            % For making figures in paper 
            szInd = 75:78;
            iedInd = [10 17];
            blInd = [24 20];

            randResults = dimRedInstance.randResults;
            mapResults = dimRedInstance.mapResults;
            dimsMat = dimRedInstance.dimsMat;
                        
            % figure; hold on
            cla; hold on
            
            plot(randResults(:,1),randResults(:,2),'k*','markersize',8);
            randCentroid = mean(randResults,1); 
            for ii = 20:30; plot(randCentroid(1),randCentroid(2),'ko','MarkerSize',ii); end
            
            plot(mapResults(dimsMat.bl(1):dimsMat.bl(2),1),mapResults(dimsMat.bl(1):dimsMat.bl(2),2),'c*','markersize',8);
            
            % plot(mapResults(dimsMat.bl(1) + blInd(1) - 1,1),mapResults(dimsMat.bl(1) + blInd(1) - 1,2),'co','markersize',20);
            % plot(mapResults(dimsMat.bl(1) + blInd(2) - 1,1),mapResults(dimsMat.bl(1) + blInd(2) - 1,2),'bo','markersize',20);
            
            blCentroid = mean(mapResults(dimsMat.bl(1):dimsMat.bl(2),:)); 
            for ii = 20:30; plot(blCentroid(1),blCentroid(2),'co','markersize',ii); end   
            
            
            if isfield(dimsMat,'ied')
                
                plot(mapResults(dimsMat.ied(1):dimsMat.ied(2),1),mapResults(dimsMat.ied(1):dimsMat.ied(2),2),'r.','markersize',30);
                
                % plot(mapResults(dimsMat.ied(1) + iedInd(1) - 1,1),mapResults(dimsMat.ied(1) + iedInd(1) - 1,2),'ro','markersize',20);
                % plot(mapResults(dimsMat.ied(1) + iedInd(2) - 1,1),mapResults(dimsMat.ied(1) + iedInd(2) - 1,2),'ko','markersize',20);
                
                % iedCentroid = mean(mapResults(dimsMat.ied(1):dimsMat.ied(2),:));
                % if isequal(titleString,'sequence'); plot(iedCentroid(1),iedCentroid(2),'ro','markersize',20); end
                
            end
            
            if isfield(dimsMat,'sz')
                cmap = cmapSeizure;
                % cmap = parula
                mapSz = mapResults(dimsMat.sz(1):dimsMat.sz(2),:);
                
                
                % burstTimestamps = cat(2,self.consolidateBursts.burstStruct.timestamp);
                self = self.collectAndProcess_waveProp('forceNew',false','plotting',false);
                burstTimestamps = self.results(self.currentArrayNum).resultsSz(self.currentEvent).waveProp.mua.burstTimestamps;
                
                assert(isequal(length(burstTimestamps),size(mapSz,1)));
                tempCmap = lines(4);
                
                for ii = 1:size(mapSz,1)
                    plot(mapSz(ii,1),mapSz(ii,2),'.','MarkerSize',30,'color',cmap(round(normalizeToBounds(burstTimestamps(ii),[1 size(jet,1)],[min(burstTimestamps) max(burstTimestamps)])),:));
                                        
                    % if ismember(ii,szInd); plot(mapSz(ii,1),mapSz(ii,2),'o','MarkerSize',20,'color',tempCmap(ii - szInd(1) + 1,:)); end
                end
                if isequal(self.typeString,'rate'); title('Rate dimensionality reduction'); 
                else; title('Sequence dimensionality reduction');
                end

                self.dimRed_arrowsPlotter(dimRedInstance); 

            end

            %% Pre and post ictal 

            colorSeizure = cmapSeizure; 
            colorTable = cell(4,2); 
            colorTable{1,1} = 'preIctal'; colorTable{1,2} = colorSeizure(1,:); 
            colorTable{2,1} = 'postIctal'; colorTable{2,2} = colorSeizure(end,:); 
            colorTable{3,1} = 'preIctalIed'; colorTable{3,2} = [158 11 11] / 256; 
            colorTable{4,1} = 'postIctalIed'; colorTable{4,2} = [247 185 185] / 256; 

            if isfield(dimRedInstance,'prePost')
                fn = fieldnames(dimRedInstance.prePost); 
                for ii = 1:length(fn)
                    color = colorTable{strcmp(colorTable(:,1),fn{ii}),2}; 
                    plot(mapResults(dimsMat.(fn{ii})(1):dimsMat.(fn{ii})(2),1),mapResults(dimsMat.(fn{ii})(1):dimsMat.(fn{ii})(2),2),'^','MarkerSize',10,'color',color);
                end
            end


            algString = dimRedInstance.algorithm; if isequal(algString,'PCA'); algString = 'PC'; end 
            xlabel(sprintf('%s 1 (au)',algString)); ylabel(sprintf('%s 2 (au)',algString));
            xticks([]); yticks([]);

        end

        function dimRed_arrowsPlotter(self,dimRedInstance)
            mapResults = dimRedInstance.mapResults;
            dimsMat = dimRedInstance.dimsMat;
                        
            % figure; hold on
            hold on

            assert(isfield(dimsMat,'sz'));
            cmap = cmapSeizure;
            mapSz = mapResults(dimsMat.sz(1):dimsMat.sz(2),:);

            self = self.collectAndProcess_waveProp('forceNew',false','plotting',false);
            burstTimestamps = self.results(self.currentArrayNum).resultsSz(self.currentEvent).waveProp.mua.burstTimestamps;

            assert(isequal(length(burstTimestamps),size(mapSz,1)));

            burstTimestamps = round(burstTimestamps * self.burstParams.Fs) + 1; 

            timeBinLength = 3; % sec
            bufferInds = buffer(1:max(burstTimestamps),timeBinLength * self.burstParams.Fs,0,'nodelay'); 

            mapBuffer = nan(size(bufferInds,2),2); 
            cVal = nan(size(bufferInds,2),1); 
            for jj = 1:size(bufferInds,2) 
                currentInds = bufferInds(:,jj); 
                currentInds(~logical(currentInds)) = []; 
                isValid = ismember(burstTimestamps,currentInds); 
                
                cVal(jj) = round(normalizeToBounds(mean(burstTimestamps(isValid)),[1 size(jet,1)],[1 max(burstTimestamps)])); 

                mapBuffer(jj,:) = mean(mapSz(isValid,:),1); 

                if jj == 1; continue; end

                % plot([mapBuffer(jj - 1,1) mapBuffer(jj,1)],[mapBuffer(jj - 1,2) mapBuffer(jj,2)],'-','color',cmap(cVal(jj - 1),:)); 
                x = mapBuffer(jj - 1,1); y = mapBuffer(jj - 1,2); 
                u = mapBuffer(jj,1) - x; v = mapBuffer(jj,2) - y; 
                quiver(x,y,u,v,'color',cmap(cVal(jj - 1),:),'LineWidth',5); 


            end            
        end
        
        function out = roleOfSpearman(self)
            
            
            assert(isequal(self.currentTask,'sz')); 
            % Task matters. 
            
            dimRedInstance = self.results(self.currentArrayNum).resultsSz(self.currentEvent).dimRed.seq; 
            
            %%
            
            confusionInstance = self.results(self.currentArrayNum).resultsSz(self.currentEvent).confusionList.seq;
            
            mapResults = dimRedInstance.mapResults;
            
            dimRedDist = squareform(pdist(mapResults));
            dimRedDist = normalizeToBounds(dimRedDist);
            % dimRedDist(logical(eye(length(dimRedDist)))) = nan;
            % dimRedDist = normalizeToBounds(dimRedDist);
            [a,b] = bounds(dimRedDist(:));
            binEdges = linspace(a,b,11);
            allSpearman = nan(size(dimRedDist,1),length(binEdges) - 1);
            allDist = nan(size(dimRedDist,1),length(binEdges) - 1);
            
            for ii = 1:size(dimRedDist,1)
                % n = histcounts(confusionInstance.matchingMat(ii,:),'binEdges',binEdges);
                for jj = 1:length(binEdges) - 1
                    validInds = dimRedDist(ii,:) >= binEdges(jj) & dimRedDist(ii,:) < binEdges(jj + 1);
                    allSpearman(ii,jj) = mean(confusionInstance.matchingMat(ii,validInds),'omitnan');
                    allDist(ii,jj) = mean(dimRedDist(ii,validInds));
                end
            end
            
            out.allDist = allDist;
            out.allSpearman = allSpearman;
            out.binEdges = binEdges; 
            
        end
        
        function roleOfSpearman_plotter(self,varargin)
            
            p = inputParser;
            addParameter(p,'saving',false);
            parse(p,varargin{:})
            saving = p.Results.saving;

            
            dimRedInstance = self.results(self.currentArrayNum).resultsSz(self.currentEvent).dimRed.seq;
            roleSpearmanInstance = self.results(self.currentArrayNum).resultsSz(self.currentEvent).roleOfSpearman;
            
            binEdges = roleSpearmanInstance.binEdges;
            
            figure;
            self.dimRed_plotter(dimRedInstance) % Seq
            if saving; saveas(gcf,fullfile(self.fnDir,'dimRedByType.png'));  close; end

            %%
            confusionInstance = self.results(self.currentArrayNum).resultsSz(self.currentEvent).confusionList.seq;
            mapResults = dimRedInstance.mapResults;            
            dimRedDist = squareform(pdist(mapResults));

            szInd = 75:78;
            iedInd = [10 17];
            blInd = [24 20];
            
            % ind = randi([1 size(dimRedDist,1)]);
            ind = szInd(1); % To reproduce figure S3
            % ind = dimRedInstance.dimsMat.bl(1) + blInd(1) - 1; 
            
            figure; hold on
            cmap = flipud(turbo(length(binEdges) - 1));
            colormap(cmap);
            colorbar;
            
            vals = dimRedDist(ind,:);
            colorVals = round(normalizeToBounds(vals,[1 10]));
            for ii = 1:length(vals)
                plot(mapResults(ii,1),mapResults(ii,2),'.','color',cmap(colorVals(ii),:),'MarkerSize',20);
            end
            plot(mapResults(ind,1),mapResults(ind,2),'ko','markersize',15)
            xticks([]); yticks([]); 
            if saving; saveas(gcf,fullfile(self.fnDir,'dimRedByDistance.png'));  close; end

            
            figure; hold on
            cmap = turbo(256);
            vals = confusionInstance.matchingMat(ind,:);
            vals(isnan(vals)) = max(vals);
            
            [a,b] = bounds(vals);
            
            colorVals = round(normalizeToBounds(vals,[1 size(cmap,1)]));
            for ii = 1:length(vals)
                plot(mapResults(ii,1),mapResults(ii,2),'.','color',cmap(colorVals(ii),:),'MarkerSize',20);
            end
            plot(mapResults(ind,1),mapResults(ind,2),'ko','markersize',15)
            xticks([]); yticks([]); 

            colormap(cmap);
            h = colorbar;
            h.Limits = [a b]; clim([a b]);

            if saving; saveas(gcf,fullfile(self.fnDir,'dimRedBySpearman.png'));  close; end
            

            %%
            
            allDist = roleSpearmanInstance.allDist;
            allSpearman = roleSpearmanInstance.allSpearman;

            errSpearman = std(allSpearman,'omitnan');
            errDist = std(allDist,'omitnan');

            
            figure
            shadedErrorBar(binEdges(1:end-1) + .05,mean(allDist,'omitnan'),errDist)
            if saving; saveas(gcf,fullfile(self.fnDir,'meanDistance.png')); close; end
            figure
            shadedErrorBar(binEdges(1:end-1) + .05,mean(allSpearman,'omitnan'),errSpearman)
            if saving; saveas(gcf,fullfile(self.fnDir,'meanSpearman.png')); close; end

            
        end
        
        function dimRedInstance = distanceInTime(self,dimRedInstance)
            
            self = self.collectAndProcess_waveProp('plotting',false,'forceNew',false);
            self = self.collectAndProcess_dimRed('plotting',false,'forceNew',false);

            if isfield(dimRedInstance,'needsDistance'); dimRedInstance = rmfield(dimRedInstance,'needsDistance'); end % Remove indicator 
            
            upSampleValue = 10;

            % We will use a window of width 1 second which slides a
            % distance 1/upSampleValue seconds each step
            
            % randResults = dimRedInstance.randResults;
            mapResults = dimRedInstance.mapResults;
            dimsMat = dimRedInstance.dimsMat;
            
            blCentroid = mean(mapResults(dimsMat.bl(1):dimsMat.bl(2),:),1);
            iedCentroid = mean(mapResults(dimsMat.ied(1):dimsMat.ied(2),:),1);
            
            locationsSz = mapResults(dimsMat.sz(1):dimsMat.sz(2),:);
            locationsBl = mapResults(dimsMat.bl(1):dimsMat.bl(2),:);
            locationsIed = mapResults(dimsMat.ied(1):dimsMat.ied(2),:);
            
            % Get burst timestamps
            burstTimestamps = round(self.results(self.currentArrayNum).resultsSz(self.currentEvent).waveProp.mua.burstTimestamps * self.burstParams.Fs); 
            
            % Or retrieve anew
            % burstTimestamps = cat(2,self.consolidateBursts.burstStruct.timestamp); % Samples
            burstTimestamps = burstTimestamps - burstTimestamps(1) + 1;
            % From recruitment
            % Start indexing at 1
            
            assert(isequal(length(burstTimestamps),size(locationsSz,1))) % Sanity
            
            %% Distance in time metric
                            
            distSzToBl = pdist2(blCentroid,locationsSz); % In bursts
            distSzToIed = pdist2(iedCentroid,locationsSz); 

            distBlToBl = pdist2(blCentroid,locationsBl);

            distIedToBl = pdist2(blCentroid,locationsIed); 

            allDistance = pdist(mapResults);
            [a,b] = bounds(allDistance);
            distSzToBl = normalizeToBounds(distSzToBl,[0 1],[0 b]); % Normalize to max possible
            distSzToIed = normalizeToBounds(distSzToIed,[0 1],[0 b]); 
            distBlToBl = normalizeToBounds(distBlToBl,[0 1],[0 b]); 
            distIedToBl = normalizeToBounds(distIedToBl,[0 1],[0 b]); 
            
            % blBackbone = mean(seqConfusion(:,dimsMat.bl(1):dimsMat.bl(2)),2,'omitnan');
            % burstDistance = self.masterSeqToMasterCorr(blBackbone,seqConfusion(:,dimsMat.sz(1):dimsMat.sz(2)));
            % iedBackbone = mean(seqConfusion(:,dimsMat.ied(1):dimsMat.ied(2)),2,'omitnan');
            % burstDistanceIed = self.masterSeqToMasterCorr(iedBackbone,seqConfusion(:,dimsMat.sz(1):dimsMat.sz(2)));
            % warning('Using Spearman to backbone.');

            %% Pre and post-ictal 

            prePostFields = {'preIctal','postIctal','preIctalIed','postIctalIed'}; 
            for fn = 1:length(prePostFields)
                if isfield(dimRedInstance.dimsMat,prePostFields{fn})
                    loc = mapResults(dimsMat.(prePostFields{fn})(1):dimsMat.(prePostFields{fn})(2),:);

                    locDist = pdist2(blCentroid,loc);
                    locDist = normalizeToBounds(locDist,[0 1],[0 b]);

                    prePost.(prePostFields{fn}) = locDist; 
                end
            end
            
            %% Tightness of the pack 
            
            neighborInds = knnsearch((1:length(burstTimestamps))',(1:length(burstTimestamps))','k',9); 
            locSzDist = squareform(pdist(locationsSz)); 
            locSzDist = normalizeToBounds(locSzDist,[0 1],[0 b]); 
            
            matchingMat = self.results(self.currentArrayNum).resultsSz(self.currentEvent).confusionList.(self.typeString).matchingMat; 
            matchingMat = matchingMat(dimsMat.sz(1):dimsMat.sz(2),dimsMat.sz(1):dimsMat.sz(2)); 
            neighborDist = nan(size(locationsSz,1),1); 
            
            neighborRho = nan(size(locationsSz,1),1); 
            
            for ii = 1:length(locSzDist)
                neighborDist(ii) = mean(locSzDist(ii,neighborInds(ii,2:end))); 
                neighborRho(ii) = mean(matchingMat(ii,neighborInds(ii,2:end))); 
            end
            
            %% MUA to LFP pairwise difference 
            
            waveProp = self.results(self.currentArrayNum).resultsSz(self.currentEvent).waveProp;
            
            relDist = abs(circ_dist(waveProp.mua.th,waveProp.lfp.th)); 
            relDist(waveProp.mua.p > 0.05 | waveProp.lfp.p > 0.05) = nan; 

            %% Wave properties, and second-wise buffer
                                  
            maxTime = burstTimestamps(end); % Samples;
            bufferInds = buffer(1:maxTime,self.burstParams.Fs,self.burstParams.Fs - self.burstParams.Fs / upSampleValue,'nodelay'); % 1/upSampleValue second overlap
            
            [secDistance,secDistanceIed,secNeighborDist,secNeighborRho] = deal(nan(1,size(bufferInds,2)));
            secMapResultsSz = nan(size(bufferInds,2),size(mapResults,2)); 
            mapResultsSz = dimRedInstance.mapResults(dimRedInstance.dimsMat.sz(1):dimRedInstance.dimsMat.sz(2),:);
            
            fName = ["mua","lfp"];
            
            for ii = 1:length(secDistance)
                
                currentBufferInds = bufferInds(:,ii);
                currentBufferInds(~logical(currentBufferInds)) = nan;
                validInds = ismember(burstTimestamps,currentBufferInds);
                
                secDistance(ii) = mean(distSzToBl(validInds));
                secDistanceIed(ii) = mean(distSzToIed(validInds)); 
                
                secNeighborDist(ii) = mean(neighborDist(validInds));
                secNeighborRho(ii) = mean(neighborRho(validInds));

                secMapResultsSz(ii,:) = mean(mapResultsSz(validInds,:),1); 
                
                for ind = 1:length(fName)
                    secRSquared.(fName(ind)).rSquare(ii) = mean(self.results(self.currentArrayNum).resultsSz(self.currentEvent).waveProp.(fName(ind)).sig(validInds));
                    
                    % Turn off insignificant?
                    tempFind = find(validInds);
                    
                    tempFind(self.results(self.currentArrayNum).resultsSz(self.currentEvent).waveProp.(fName(ind)).p(validInds) > 0.05) = [];
                    tempValid = false(size(validInds));
                    tempValid(tempFind) = true;
                    
                    if ~any(tempValid)
                        secRSquared.(fName(ind)).th(ii) = nan;
                        continue
                    end
                    
                    a = self.results(self.currentArrayNum).resultsSz(self.currentEvent).waveProp.(fName(ind)).th(tempValid);
                    a(isnan(a)) = [];
                    secRSquared.(fName(ind)).th(ii) = circ_mean(a,[],2);
                    
                end
            end
            
            
            %% Pack
            
            dimRedInstance.blCentroid = blCentroid;
            dimRedInstance.distSzToBl = distSzToBl;
            dimRedInstance.distBlToBl = distBlToBl; 
            dimRedInstance.iedCentroid = iedCentroid;
            dimRedInstance.distSzToIed = distSzToIed;
            dimRedInstance.distIedToBl = distIedToBl; 

            if exist('prePost','var'); dimRedInstance.prePost = prePost; end 

            dimRedInstance.sec.secInds = bufferInds(1,:);
            dimRedInstance.sec.timeInds = bufferInds(1,:) / self.burstParams.Fs - 1 / self.burstParams.Fs;
            
            dimRedInstance.sec.secDistance = secDistance; % Demarcated in time, given by secInds
            dimRedInstance.sec.secDistanceIed = secDistanceIed; 
            dimRedInstance.sec.secRSquared = secRSquared;
            dimRedInstance.sec.secNeighborRho = secNeighborRho;
            dimRedInstance.sec.secNeighborDist = secNeighborDist; 
            dimRedInstance.sec.secMapResultsSz = secMapResultsSz; 
            
            dimRedInstance.sec.Fs = upSampleValue; % This value will turn the above values back into seconds
            
            dimRedInstance.neighbors.neighborDist = neighborDist; 
            dimRedInstance.neighbors.neighborRho = neighborRho; 
            dimRedInstance.neighbors.relDist = relDist; 
                                   
        end
        
        function distanceInTime_plotter(self,dimRedInstance,varargin)
            
            p = inputParser;
            addParameter(p,'saving',false);
            parse(p,varargin{:})
            saving = p.Results.saving;
            
            distSzToBl = dimRedInstance.distSzToBl;
            
            cmap = cmapSeizure; 
            timeWin = 3; % Seconds 

            szInd = 75:78;
            iedInd = [10 17];
            blInd = [24 20];

            
            %% Distance in time from centroid 
            
            figure;
            subplot(1,3,1); hold on
                        
            tempCmap = lines(4);
            timeBurst = self.results(self.currentArrayNum).resultsSz(self.currentEvent).waveProp.mua.burstTimestamps; 
            for ii = 1:length(distSzToBl)
                plot(timeBurst(ii),distSzToBl(ii),'.','MarkerSize',30,'color',cmap(round(normalizeToBounds(timeBurst(ii),[1 size(jet,1)],[min(timeBurst) max(timeBurst)])),:));
                % if ismember(ii,szInd); plot(timeBurst(ii),distSzToBl(ii),'o','MarkerSize',30,'color',tempCmap(ii - szInd(1) + 1,:)); end
            end            

            % Mean distance of baseline points to baseline centroid 
            yline(mean(dimRedInstance.distBlToBl),'color',[0 1 1],'LineWidth',2); 
            
            xlabel('Time from first seizure burst (s)'); 
            ylabel('Distance from baseline centroid in PCA space (au)'); 
            
            
            Fs = dimRedInstance.sec.Fs;
            xVals = dimRedInstance.sec.timeInds;
            plot(xVals,movmean(dimRedInstance.sec.secDistance,Fs * timeWin,'omitnan'),'k-'); 
            
            maxX = max(xlim); 
            minX = min(xlim); 
            
            %% Tightness of pack in time 
            
            subplot(1,3,2); hold on
            
            for ii = 1:length(distSzToBl)
                plot(timeBurst(ii),dimRedInstance.neighbors.neighborRho(ii),'.','MarkerSize',30,'color',cmap(round(normalizeToBounds(timeBurst(ii),[1 size(jet,1)],[min(timeBurst) max(timeBurst)])),:));
                % if ismember(ii,szInd); plot(timeBurst(ii),dimRedInstance.neighbors.neighborRho(ii),'o','MarkerSize',30,'color',tempCmap(ii - szInd(1) + 1,:)); end
            end
            plot(xVals,movmean(dimRedInstance.sec.secNeighborRho,Fs * timeWin,'omitnan'),'k-');
            
            maxX = max(maxX,max(xlim));
            minX = min(minX,min(xlim));
            
            xlabel('Time from first seizure burst (s)');
            ylabel('Spearman''s \rho to eight nearest neighbors');

            %% R2 over time 
            
            subplot(1,3,3); hold on
                        
            
            plot(xVals,movmean(dimRedInstance.sec.secRSquared.mua.rSquare,Fs * timeWin,'omitnan'),'b-'); 
            xlabel('Time from first seizure burst (s)');
            ylabel('Fit to plane wave, R^2')
            
            maxX = max(maxX,max(xlim)); 
            minX = min(minX,min(xlim)); 
            
            subplot(1,3,1); xlim([minX maxX]); subplot(1,3,2); xlim([minX maxX]); subplot(1,3,3); xlim([minX maxX]); 
            
            supersizeme(2); 
            
            %% 
            
            % [~,timeRecruitment] = max(self.szStruct(self.currentEvent).burstsOutput.array(self.currentArrayNum).localMean); 
            % timeRecruitment = timeRecruitment / self.burstParams.Fs; 
            % timeRecruitment = timeRecruitment - self.szStruct(self.currentEvent).EEG_Change_ms/1000; 
            
            if saving; saveas(gcf,fullfile(self.fnDir,'distanceSimilarityInTime.png')); close; end
            
            
            
            %%
            
            % Array distance plot 
            
            % mapResults = dimRedInstance.mapResults;
            % dimsMat = dimRedInstance.dimsMat;
            
            % distanceMat = squareform(pdist(mapResults));
            % tempInstance.matchingMat = distanceMat;
            % tempInstance.dimsMat = dimsMat;
            % tempInstance.titleString = 'sequence'; 
            % figure; hold on
            % self.confusionArray_plotter(tempInstance);
            % if saving; saveas(gcf,fullfile(self.fnDir,'dimRed_distanceArray.png')); close; end
            
            %% Polar array plot 
                         
            figure
            subplot(1,2,1); 
            % polarplot(dimRedInstance.rSquareSec.mua.th,xVals,'b.','markersize',15)
            % hold on
            % polarplot(dimRedInstance.rSquareSec.lfp.th,xVals,'.','color',[158 17 20]/255,'markersize',15)
            
            waveProp = self.results(self.currentArrayNum).resultsSz(self.currentEvent).waveProp; 
            
            thAll.mua = waveProp.mua.th; 
            thAll.lfp = waveProp.lfp.th; 
            
            polarplot(thAll.mua(waveProp.mua.p <= 0.05),timeBurst(waveProp.mua.p <= 0.05),'b.','markersize',15)
            hold on
            polarplot(thAll.lfp(waveProp.lfp.p <= 0.05),timeBurst(waveProp.lfp.p <= 0.05),'.','color',[158 17 20]/255,'markersize',15)

            thetaticks(0:30:360);
            sourceLoc.subj = self.subj;
            geodesic = loadGeodesic(sourceLoc,'unModified',true,'useUtah',true,'useAlternative',self.useAlternative);
            if geodesic.isLeftInds(self.currentArrayNum); tickLabels = {'p','','','s','','','a','','','i','',''};
            else; tickLabels = {'a','','','s','','','p','','','i','',''};
            end
            thetaticklabels(tickLabels);
            tempRticks = rticks; rticks(tempRticks(2:end)); 
            
            limMax = max(rlim); 
            
            %% Mean polar array plot 
            
            burstTimestamps = round(self.results(self.currentArrayNum).resultsSz(self.currentEvent).waveProp.mua.burstTimestamps * self.burstParams.Fs);
            % burstTimestamps = cat(2,self.consolidateBursts.burstStruct.timestamp); % Samples
            burstTimestamps = burstTimestamps - burstTimestamps(1) + 1;
            
            maxTime = burstTimestamps(end);
            bufferInds = buffer(1:maxTime,self.burstParams.Fs * timeWin,0,'nodelay'); 
            
            subplot(1,2,2); 
            
            allX = bufferInds(1,:) / self.burstParams.Fs + timeWin; 
            
            cla; hold on
            
            for jj = 1:size(bufferInds,2)
                
                currentInds = bufferInds(:,jj);
                currentInds = currentInds(logical(currentInds));
                currentInds = ismember(burstTimestamps,currentInds); 
                
                for typeStr = ["mua","lfp"]
                    
                    typeInds = currentInds; 
                    typeInds(waveProp.(typeStr).p > 0.05) = false; 
                    
                    thCurrent = thAll.(typeStr)(typeInds);
                    if isempty(thCurrent); continue; end 

                    if isequal(typeStr,"lfp"); colorPrim = [158 17 20]/255; colorSec = [246 146 118]/255; colorPatch = [1 0 0];
                    else; colorPrim = [0 0 255]/255; colorSec = [147 203 243]/255; colorPatch = [0 0 1];
                    end
                    
                    u = circ_mean(thCurrent,[],2); 
                    % s = calculateConfInterval(thCurrent); 
                    s = circ_std(thCurrent,[],[],2);                     
                    
                    th = linspace(u - s, u + s,50);
                    r = [allX(jj) - timeWin / 2 allX(jj) + timeWin / 2];
                    
                    [x,y] = pol2cart([th th(end:-1:1)],[repmat(r(1),1,length(th)) repmat(r(2),1,length(th))]);
                    
                    h = patch(x,y,colorPatch);
                    h.EdgeColor = 'none';
                    h.FaceAlpha = 0.5;
                    
                    [x,y] = pol2cart([u u],r);
                    
                    plot(x,y,'color',colorPrim);
                end
                
            end
            
            
            xlim([-limMax limMax]); ylim([-limMax limMax]); 
            axis equal
            drawnow
            axis fill
            
            axis off; 
            % a = circ_mean([dimRedInstance.rSquareSec.mua.th(~isnan(dimRedInstance.rSquareSec.mua.th)) dimRedInstance.rSquareSec.lfp.th(~isnan(dimRedInstance.rSquareSec.lfp.th))],[],2); 
            % a = a + pi; 
            
            a = 80 / 360 * 2 * pi; 
            [x,y] = pol2cart(repmat(a,size(tempRticks)),tempRticks); 
            
            plot(x,y,'k.-'); 
            text(x + 3,y + 3,cellstr(strsplit(num2str(tempRticks)))); 
            
            supersizeme(2);
            
            if saving; saveas(gcf,fullfile(self.fnDir,'circularPlotOverTime.png')); close; end
            
            %% Clinical onset 

            % szOnset = self.szStruct(self.currentEvent).EEG_Change_ms / 1000;
            % clinicalOnset = self.szStruct(self.currentEvent).Clinical_Onset_ms / 1000;
            % clinicalOnset = clinicalOnset - szOnset - self.results(self.currentArrayNum).resultsSz(self.currentEvent).waveProp.mua.burstTimestamps(1) + timeWin;
            % 
            % th = linspace(0,2*pi,50);
            % 
            % subplot(1,2,1)
            % polarplot(th,repmat(clinicalOnset,size(th)),'k-'); 
            % 
            % subplot(1,2,2); 
            % 
            % [x,y] = pol2cart(th,repmat(clinicalOnset,1,50)); 
            % plot(x,y,'k-'); 

            
        end
                
        function [seqConfusion,dimsMat] = confusionSequenceGenerator(self,varargin)
            
            p = inputParser;
            addParameter(p,'tasks',{'sz','ied','bl'});
            addParameter(p,'useLfp',false)
            parse(p,varargin{:})
            tasks = p.Results.tasks;
            useLfp = p.Results.useLfp;

            if useLfp; assert(~ismember('bl',tasks)); end

            if isequal(self.typeString,'rate'); useRate = true;
            else; useRate = false;
            end

            %%

            counter = 0;
            for ii = 1:length(tasks)
                self.currentTask = tasks{ii};
                
                if useLfp
                    burstStruct = self.consolidateBursts.burstStruct;
                    thisSeq = nan(length(self.iedParams.lfp.array(self.currentArrayNum).indsJack),length(burstStruct));
                    for jj = 1:length(burstStruct)
                        thisSeq(:,jj) = burstStruct(jj).velInfo.lfp.currentTimestamps;
                    end
                else; thisSeq = cat(2,self.consolidateBursts.burstStruct.normRank); % Switching back to normalized rank 
                end
                               
                if useRate; thisSeq = ~isnan(thisSeq); end
                dimsMat.(tasks{ii}) = [counter + 1 counter + size(thisSeq,2)];
                
                seqConfusion(:,dimsMat.(tasks{ii})(1):dimsMat.(tasks{ii})(2)) = thisSeq;
                counter = size(seqConfusion,2);
                
            end
            %%
            
            if useRate
                % Use NaN to indicate ineligible.
                isGood = any(seqConfusion,2);
                seqConfusion = single(seqConfusion); % for nans;
                seqConfusion(~isGood,:) = nan;
            end
            
        end
        
        function [seqConfusion,dimsMat] = seizureConfusionGenerator(self)
            

            self = self.loadStructs; 

            events = 1:length(self.szStruct);
 
            indexCounter = 0;
            for kk = 1:length(self.szStruct)
                self.currentEvent = events(kk); 
                
                if  ~self.results(self.currentArrayNum).resultsSz(self.currentEvent).recruitedMetrics.isRecruited; continue; end
                
                thisSeq = cat(2,self.consolidateBursts.burstStruct.unitTimestamps);
                
                % if useRate; thisSeq = self.genRandVersionRate(thisSeq);
                % else; thisSeq = self.genRandVersionSeq(thisSeq);
                % end
                % warning('Using random.');
                
                if isequal(self.typeString,'rate'); thisSeq = ~isnan(thisSeq); end
                
                dimsMat.(sprintf('sz%d',kk)) = [indexCounter + 1 indexCounter + size(thisSeq,2)];
                
                seqConfusion(:,dimsMat.(sprintf('sz%d',kk))(1):dimsMat.(sprintf('sz%d',kk))(2)) = thisSeq;
                indexCounter = size(seqConfusion,2);
                
            end
            %%
            
            if isequal(self.typeString,'rate')
                % Use NaN to indicate ineligible.
                isGood = any(seqConfusion,2);
                seqConfusion = single(seqConfusion); % for nans;
                seqConfusion(~isGood,:) = nan;
            end
            
        end
        
        %% Low-level data collection: confusion array plot
        
        function out = confusionArrayManager(self,varargin)


            p = inputParser;
            addParameter(p,'useLfp',false)
            addParameter(p,'tasks',{'sz','ied','bl'}); 
            parse(p,varargin{:})
            useLfp = p.Results.useLfp;
            tasks = p.Results.tasks; 

            [seqConfusion,dimsMat] = self.confusionSequenceGenerator('useLfp',useLfp,'tasks',tasks);
            
            %%
            
            if isequal(self.typeString,'rate'); matchingMat = self.allCorrRate(seqConfusion);
            else; matchingMat = self.allCorrSeq(seqConfusion);
            end
            
            out.matchingMat = matchingMat;
            out.dimsMat = dimsMat;
            out.seqConfusion = seqConfusion;    
            out.typeString = self.typeString; 
            
        end
               
        function confusionArray_plotter(self,confusionInstance,varargin)

            p = inputParser;
            addParameter(p,'upperDiagAvg',true);
            parse(p,varargin{:})
            upperDiagAvg = p.Results.upperDiagAvg;
                                                
            matchingMat = confusionInstance.matchingMat;
            dimsMat = confusionInstance.dimsMat;
                        
            temp = matchingMat;
            temp(isinf(temp)) = 0;
            maxVal = max(temp,[],'all');
            matchingMat(isinf(matchingMat)) = maxVal;
            
            matchingAvg = nan(size(matchingMat)); 
            
            counter = 1; [v, g] = deal(zeros(1,0)); 
            
            fn = fieldnames(dimsMat);
                        
            for ii = 1:length(fn)
                
                indsI = dimsMat.(fn{ii})(1):dimsMat.(fn{ii})(2); 
                
                for jj = 1:length(fn)
                    if ii < jj; continue; end
                    
                    indsJ = dimsMat.(fn{jj})(1):dimsMat.(fn{jj})(2); 
                    
                    temp = matchingMat(indsI,indsJ);
                    matchingAvg(indsI,indsJ) = mean(temp(:),'omitnan');
                    matchingAvg(indsJ,indsI) = mean(temp(:),'omitnan');

                    [a,b] = size(temp); 
                    if a > b; temp = temp'; end % Make temp wider than it is high to include most in average
                    v = [v mean(temp,'omitnan')]; 
                    g = [g ones(size(mean(temp))) * counter]; 
                    counter = counter + 1; 
                    
                    printMeanSD(mean(temp,'omitnan')); 
                end
            end
            
            cla; hold on

            if upperDiagAvg
                matchingMat(triu(true(size(matchingMat)))) = nan;
                matchingAvg(tril(true(size(matchingAvg)))) = nan;
                imageMat = sum(cat(3,matchingMat,matchingAvg),3,'omitnan');
                imageMat(logical(eye(size(matchingMat)))) = nan;
                self.imagesc_nanGray(imageMat);
            else
                self.imagesc_nanGray(matchingMat);
            end

            clim([quantile(matchingMat(:),.05),quantile(matchingMat(:),.95)]); 
            
            h = colorbar;
            h.Location = 'westoutside'; 
            h.Label.String = 'Similarity, Z(\rho)'; 
            
            for ii = 1:length(fn) - 1
                yline(dimsMat.(fn{ii})(2) + .5,'w-','lineWidth',1); 
                xline(dimsMat.(fn{ii})(2) + .5,'w-','lineWidth',1); 
            end
            % for ii = find(diff(si)); plot(xlim,[ii ii],'r-'); plot([ii ii],ylim,'r-'); end
            set(gca,'ydir','reverse'); 
            xlim([0.5 dimsMat.(fn{end})(2) + 0.5]); ylim([0.5,dimsMat.(fn{end})(2) + 0.5]); 
            
            set(gca,'fontSize',16); 
            xticks([]); yticks([]); 
            xlabel('All bursts'); 
            ylabel('Average'); 
            
            title('MUA sequence similarity');  
            
            ax = gca;
            ax.YAxisLocation = 'right';
                        
            set(gcf, 'InvertHardCopy', 'off');

            supersizeme(2)  
        end
        
        function out = seizureComparisonManager(self)
            
            [seqConfusion,dimsMat] = self.seizureConfusionGenerator;
            
            %%
            
            if isequal(self.typeString,'rate'); matchingMat = self.allCorrRate(seqConfusion);
            else; matchingMat = self.allCorrSeq(seqConfusion);
            end
            
            out.matchingMat = matchingMat;
            out.dimsMat = dimsMat;
            out.seqConfusion = seqConfusion;
            out.typeString = self.typeString; 
            
        end
                
        %% Low-level data collection: subtended angle
        
        function out = subtendedAngle(self,varargin)

            p = inputParser; 
            addParameter(p,'plotting',false);
            parse(p,varargin{:})
            plotting = p.Results.plotting;
            
            assert(ismember(self.currentTask,{'sz','ied'})); % No localized discharges for baseline.
            
            %% Utah
            
            sourceLoc.subj = self.subj;
            geodesic = loadGeodesic(sourceLoc,'unModified',true,'useUtah',true,'useAlternative',self.useAlternative);
            isLeft = geodesic.isLeftInds(self.currentArrayNum);
            if isLeft; isLeftMultiplier = -1; else; isLeftMultiplier = 1; end
            
            
            subjInfo = getMicroSubjInfo_v11(self.subj);
            % [~,~,chanStem] = jackTableToMap(mySingleton.iedOutput.paramStruct.lfp.jackTable,mySingleton.iedOutput.paramStruct.lfp.array(arrayNum).indsJack);
            chanStem = subjInfo.newChanName{self.currentArrayNum,1};
            % Nervous excessive checks
            utahChan = geodesic.leadNames{self.currentArrayNum};
            fprintf('We are equating lead %s with lead %s. Please confirm.\n',chanStem,utahChan);
            % Shouldn't fail but hey who knows.
            
            
            % Which vertex?
            
            %% Anatomy
            
            [myBd,myBp] = retrieveBraindata(self.subj,'useAlternative',self.useAlternative);
            % myBd.ezplot(myBp,gca);
            
            if geodesic.isLeftInds(self.currentArrayNum); hemSurf = myBp.surfaces.pial_lh;
            else; hemSurf = myBp.surfaces.pial_rh;
            end
            hemVert = hemSurf.vertices;
            
            %% ECoG struct
            
            if isequal(self.currentTask,'sz')
                ecogStruct = loadStruct(self.subj,fullfile(pullSeizureDirectory,'myStructs'));
                sessName = cell(size(ecogStruct)); for kk = 1:length(ecogStruct); sessName{kk} = ecogStruct(kk).session; end
                ind = strcmp(self.szStruct(self.currentEvent).session,sessName);
                assert(sum(ind)==1);
                ecogStruct = ecogStruct(ind);
                
                % Trim by recruited time
                timeRecruitment = self.consolidateBursts.burstStruct(1).timestamp / self.burstParams.Fs;
                ecogTimes = ecogStruct.sourceLoc.localizationResults(3,:) / ecogStruct.sourceLoc.Fs; % Seconds from seizure onset
                ecogTimes = ecogTimes + ecogStruct.EEG_Change_ms / 1000; % Seconds from clip onset
                ecogStruct.sourceLoc.localizationResults(:,ecogTimes < timeRecruitment) = [];
                
                
            elseif isequal(self.currentTask,'ied')
                ecogStruct = loadStruct(self.subj,fullfile(pullSpikesDirectory,'myStructs/localizedStruct'));
                % Loc data to ROI is done in this case, nothing to change
                               
            end
            
            % Trim by hemisphere
            isValid = sign(ecogStruct.sourceLoc.localizationResults(1,:)) == isLeftMultiplier;
            ecogStruct.sourceLoc.localizationResults(:,~isValid) = [];
            
            % Trim by distance?
            % distanceThresh = ecogStruct.sourceLoc.paramStruct.distanceThresh;
            % isValid = geodesic.geodesicDistances(self.currentArrayNum,abs(ecogStruct.sourceLoc.localizationResults(1,:))) < distanceThresh;
            % ecogStruct.sourceLoc.localizationResults(:,~isValid) = [];

            ecogStruct = locDataToRoi(ecogStruct,'useAlternative',self.useAlternative);
            maxRoicEcog = maxRoiManager(ecogStruct,'useAlternative',self.useAlternative);

            if isnan(maxRoicEcog); out.a = nan; return; end %
            
            assert(all(ismember(sign(maxRoicEcog),isLeftMultiplier))); % Sanity check
            
            %% Shortest path
            
            pathLoc = fullfile(pullMicroDirectory,'pathData','shortestPathFromArray',sprintf('pt%s_array%d_roi%d.mat',self.subj,self.currentArrayNum,maxRoicEcog));
            
            if exist(pathLoc,'file')
                load(pathLoc,'outResults'); 
            else
                
                [d,mesh_ndxs] = myBp.dist_geodesic(hemSurf,abs(geodesic.vertexNums(self.currentArrayNum)),abs(maxRoicEcog));
                sNode = find(mesh_ndxs==abs(maxRoicEcog)); 
                tNode = find(mesh_ndxs==abs(geodesic.vertexNums(self.currentArrayNum)));

                g = self.graphFromFaces(hemSurf,mesh_ndxs);

                shortestPath = g.shortestpath(sNode,tNode);
                shortestPath = mesh_ndxs(shortestPath);
                
                qualifyingPoint = hemVert(shortestPath,:);
                shortestPath = shortestPath * isLeftMultiplier;

                outResults.shortestPath = shortestPath; 
                outResults.qualifyingPoint = qualifyingPoint;
                outResults.d = d; 

                save(pathLoc,'outResults');
            end
            
            %%  Let's take only closest point 
            
            shortestPath = outResults.shortestPath; 
            qualifyingPoint = outResults.qualifyingPoint; 
            d = outResults.d;   

            [~,inds] = sort(geodesic.geodesicDistances(self.currentArrayNum,abs(shortestPath)),'ascend'); 
            isValid = inds(2); 
            
            qualifyingPointReduced = qualifyingPoint(isValid,:);
                       
            %% Subtended angle by shortest path to array
            
            % loc = getUtahLocation(self.subj,'useAlternative',self.useAlternative);
            loc = geodesic.leadLocationsPial(self.currentArrayNum,:); 
            
            dx = (loc(2) - qualifyingPointReduced(:,2)) * isLeftMultiplier;
            dy = loc(3) - qualifyingPointReduced(:,3);
            
            a = atan2(dy,dx);

            out.a = a;          
            out.d = d; % Distance between source and array 
            out.notes = 'Second point from array. No distance threshold.'; 

            %% Plotting

            if ~plotting; return; end 

            figure 
            plotSurfFun(ecogStruct,'useAlternative',self.useAlternative)
            plot3(qualifyingPoint(:,1),qualifyingPoint(:,2),qualifyingPoint(:,3),'w.','MarkerSize',50); 
            plot3(loc(1),loc(2),loc(3),'bs','MarkerSize',20)
            
        end
        
        function out = subtendedAngle_angleToDistribution(self)
            
            self = self.collectAndProcess_waveProp('plotting',false);
            % self = self.collectAndProcess_waveProp('plotting',false,'forceNew',true); warning('New wave prop.'); 
            
            fieldString = self.getFieldString;
            
            out = self.results(self.currentArrayNum).(fieldString)(self.currentEvent).subtendedAngle; 
            a = out.a; 
            
            currentWaveProp = self.results(self.currentArrayNum).(fieldString)(self.currentEvent).waveProp;
               
            binEdges = -pi:pi/6:pi; 
            % binEdges = 0:pi/6:pi; 
            out.binEdges = binEdges; 
            
            % if isequal(self.currentTask,'ied'); types = ["mua","lfp","lfpIed"];
            % else; types = ["mua","lfp"];
            % end
            % Mechanism for using all IEDs, without the regular. 
                
            % types = fieldnames(currentWaveProp); 
            % types = setdiff(types,{'muaToLfp'}); 
            
            types = ["lfp","mua"]; 
            
            for type = types                
                for sig = ["s","ns"]
                    inds = currentWaveProp.(type).p < 0.05;
                    if isequal(sig,"ns"); inds = ~inds; 
                    end
                    
                    if ~any(inds) || isnan(a); out.dist.(type).(sig) = [];
                    else
                        % vals = circ_dist2(a,currentWaveProp.(type).th(inds));
                        vals = abs(circ_dist2(a,currentWaveProp.(type).th(inds))); 
                        out.dist.(type).(sig) = vals;
                        
                        % n = histcounts(vals,binEdges); 
                        % [val,ind] = max(n); 
                        % out.dist.(type).(sig).maxBin = mean(binEdges([ind ind + 1])); 
                        % out.dist.(type).(sig).rho = val / length(vals); 
                    end
              
                end
            end
        end
        
        % Subtended angle plotter
        function subtendedAngle_plotter(self,varargin)
            
            p = inputParser;
            addParameter(p,'types',["mua","lfp"]); % This default will suffice for seizures, for instance. 
            parse(p,varargin{:})
            types = p.Results.types; 
            
            subAngleInstance = self.results(self.currentArrayNum).(self.getFieldString)(self.currentEvent).subtendedAngle; 
            
            % figure;
        
            polarhistogram(subAngleInstance.dist.(types(1)).s,'binEdges',0:pi/6:2*pi,'displayStyle','stairs','edgeColor',[0 0 255]/255,'lineWidth',2); hold on
            polarhistogram(subAngleInstance.dist.(types(1)).ns,'binEdges',0:pi/6:2*pi,'displayStyle','stairs','edgeColor',[147 203 243]/255,'lineWidth',2);
            polarhistogram(subAngleInstance.dist.(types(2)).s,'binEdges',0:pi/6:2*pi,'displayStyle','stairs','edgeColor',[158 17 20]/255,'lineWidth',2);
            polarhistogram(subAngleInstance.dist.(types(2)).ns,'binEdges',0:pi/6:2*pi,'displayStyle','stairs','edgeColor',[246 146 118]/255,'lineWidth',2);
            
            polarplot([0 0],[0 max(rlim)],'-','color',[195 153 107]/255,'lineWidth',2);
            
            legend('MUA, p <= 0.05','MUA, p > 0.05','LFP, p <= 0.05','LFP,p > 0.05','Macroelectrode source direction','Location','south');
            thetaticks(0:90:360);
            set(gca,'ThetaAxisUnits','radians');
            % supersizeme(2); 
            
            title('Relative direction, MUA and LFP to macroelectrode source'); 
            set(gca,'fontSize',24);
            % if saving; saveas(gcf,fullfile(self.fnDir,'subtendedAngle.png')); close; end
            
        end

        %% Surroundedness of seizure source by resection 

        function out = resectionSurround(self,varargin)

            p = inputParser; 
            addParameter(p,'plotting',false);
            parse(p,varargin{:})
            plotting = p.Results.plotting;

            %% Utah

            sourceLoc.subj = self.subj;
            geodesic = loadGeodesic(sourceLoc,'unModified',true,'useUtah',true,'useAlternative',self.useAlternative);
            isLeft = geodesic.isLeftInds(self.currentArrayNum);
            if isLeft; isLeftMultiplier = -1; else; isLeftMultiplier = 1; end


            subjInfo = getMicroSubjInfo_v11(self.subj);
            chanStem = subjInfo.newChanName{self.currentArrayNum,1};
            % Nervous excessive checks
            utahChan = geodesic.leadNames{self.currentArrayNum};
            fprintf('We are equating lead %s with lead %s. Please confirm.\n',chanStem,utahChan);
            % Shouldn't fail but hey who knows.

            %% ECoG struct

            if isequal(self.currentTask,'sz')
                ecogStruct = loadStruct(self.subj,fullfile(pullSeizureDirectory,'myStructs'));
                sessName = cell(size(ecogStruct)); for kk = 1:length(ecogStruct); sessName{kk} = ecogStruct(kk).session; end
                ind = strcmp(self.szStruct(self.currentEvent).session,sessName);
                assert(sum(ind)==1);
                ecogStruct = ecogStruct(ind);

            elseif isequal(self.currentTask,'ied')
                ecogStruct = loadStruct(self.subj,fullfile(pullSpikesDirectory,'myStructs/localizedStruct'));
            end

            ecogStruct = locDataToRoi(ecogStruct,'useAlternative',self.useAlternative); 
            % I'm not sure why but this hasn't been populated in some
            % patients. Otherwise it shouldn't be necessary to run it. 

            maxRoicEcog = maxRoiManager(ecogStruct,'useAlternative',self.useAlternative);
            if isnan(maxRoicEcog); out.isSurrounded = nan; return; end %
            assert(ismember(sign(maxRoicEcog),isLeftMultiplier)); % Sanity check


            %% Resection

            [rh,lh,failureFlag] = retrieveResectedVertex(self.subj);
            if geodesic.isLeftInds(self.currentArrayNum); hemResec = lh;
            else; hemResec = rh; 
            end

            assert(~failureFlag); 

            %% Anatomy

            [myBd,myBp] = retrieveBraindata(self.subj,'useAlternative',self.useAlternative);
            % myBd.ezplot(myBp,gca);
            locMaxRoi = convertVerticesToLocations(ecogStruct,maxRoicEcog,myBp);

            if geodesic.isLeftInds(self.currentArrayNum); hemSurf = myBp.surfaces.pial_lh;
            else; hemSurf = myBp.surfaces.pial_rh;
            end
            hemVert = hemSurf.vertices;

            %% Path from source to leads and resection 

            pathLoc = fullfile(pullMicroDirectory,'pathData','shortestPathFromMax',sprintf('pt%s_roi%d.mat',self.subj,maxRoicEcog));

            sourceLoc.subj = self.subj;
            geodesicMacro = loadGeodesic(sourceLoc,'unModified',true,'useAlternative',self.useAlternative,'useUtah',false);
            % Load it in base level... 

            load(fullfile('leadsMappedPositive/',sprintf('%s.mat',self.subj)),'outList');
            [~,leadListInds] = ismember(outList,geodesicMacro.leadNames);

            if exist(pathLoc,'file')
                load(pathLoc,'sPathResults');
            else
                assert(all(logical(leadListInds))); 
                assert(all(geodesicMacro.isLeftInds(leadListInds)) || ~any(geodesicMacro.isLeftInds(leadListInds))); 

                distThresh = 30; 

                radius = max(geodesicMacro.geodesicDistances(leadListInds,abs(maxRoicEcog))); 
                radius = max(radius,distThresh); % For distance to resection 

                [d,mesh_ndxs] = myBp.dist_geodesic(hemSurf,abs(maxRoicEcog),[],radius);

                aroundPerimeter = find(d > distThresh & d < distThresh * 1.1); % Internally (in brainplotter.m > dist_geodesic), the PADLCLIP parameter is set to 1.1 so that's why we use 1.1 here. 

                shortestPathMaster = cell(1,length(outList));
                shortestPathPerimeter = cell(1,length(aroundPerimeter)); 

                g = self.graphFromFaces(hemSurf,mesh_ndxs);

                sNode = find(mesh_ndxs==abs(maxRoicEcog));

                % Leads
                parfor meshInd = 1:length(shortestPathMaster)
                    tNode = find(mesh_ndxs==abs(geodesicMacro.vertexNums(leadListInds(meshInd)))); 
                    shortestPath = g.shortestpath(sNode,tNode);
                    shortestPathMaster{meshInd} = shortestPath;
                end

                % Perimeter 
                parfor meshInd = 1:length(aroundPerimeter)
                    tNode = aroundPerimeter(meshInd);
                    shortestPath = g.shortestpath(sNode,tNode);
                    shortestPathPerimeter{meshInd} = shortestPath;
                end


                sPathResults.outList = outList; 

                sPathResults.d = d; sPathResults.mesh_ndxs = mesh_ndxs;
                sPathResults.shortestPathMaster = shortestPathMaster;
                sPathResults.shortestPathPerimeter = shortestPathPerimeter;
                sPathResults.aroundPerimeter = aroundPerimeter;

                save(pathLoc,'sPathResults');
            end

            %% Process

            mesh_ndxs = sPathResults.mesh_ndxs;
            shortestPathMaster = sPathResults.shortestPathMaster;
            outList = sPathResults.outList;

            d = sPathResults.d; aroundPerimeter = sPathResults.aroundPerimeter;
            shortestPathPerimeter = sPathResults.shortestPathPerimeter;

            aroundPerimeter = mesh_ndxs(aroundPerimeter); % Now indexes into overall vertices list 


            chansToTag = cellfun(@(x) isstrprop(x,'digit'),outList,'UniformOutput',0);
            chansToTag = cellfun(@(x,y) x(~y),outList,chansToTag,'UniformOutput',0);

            [a,b,c] = unique(chansToTag);

            traversesResection = zeros(size(a));
            traversesResectionAll = zeros(size(outList));

            isSurrounded = false(size(shortestPathPerimeter));
            distToResection = nan(size(shortestPathPerimeter));

            % Leads
            for ii = 1:length(traversesResection)

                currentInds = find(c == ii);  
                traversesResectionLocal = false(1,length(currentInds));

                for meshInd = 1:length(currentInds)
                    shortestPath = shortestPathMaster{currentInds(meshInd)};
                    shortestPathMesh = mesh_ndxs(shortestPath);

                    % Is it surrounded?
                    [traversesResectionLocal(meshInd),traversesResectionAll(currentInds(meshInd))] = deal(any(hemResec(shortestPathMesh)));
                end
                traversesResection(ii) = mean(traversesResectionLocal); 

            end

            % Perimeter
            perimeterAngle = nan(length(shortestPathPerimeter),1); 
            for meshInd = 1:length(shortestPathPerimeter)
                shortestPath = shortestPathPerimeter{meshInd};
                shortestPathMesh = mesh_ndxs(shortestPath);

                % Is it surrounded?
                firstResected = find(hemResec(shortestPathMesh),1);
                if ~isempty(firstResected)
                    isSurrounded(meshInd) = true;
                    % How close is this path to the resection?
                    distToResection(meshInd) = d(shortestPath(firstResected));
                end

                % Angle

                closestPoint = hemVert(shortestPathMesh(2),:);

                dx = (locMaxRoi(2) - closestPoint(2)) * isLeftMultiplier;
                dy = locMaxRoi(3) - closestPoint(3);

                a = atan2(dy,dx);

                perimeterAngle(meshInd) = a;

            end

            %% If we walk back from the array, according to the angle of LFP or MUA, do we pass into the resection? 

            wavePropInst = self.results(self.currentArrayNum).resultsSz(self.currentEvent).waveProp; 

            binEdges = -pi : pi/6 : pi;
            for type = ["lfp","mua"]
                n = histcounts(wavePropInst.(type).th(wavePropInst.(type).p <= 0.05),binEdges);
                [~,ind] = max(n);
                backTracePath.(type).peakDirection = mean(binEdges([ind ind + 1]));

                [val,ind] = sort(abs(circ_dist(perimeterAngle,backTracePath.(type).peakDirection)),'ascend');
                ind = ind(val == val(1));

                backTracePath.(type).traversesResection = isSurrounded(ind);

            end

            %% Surface area and volume 

            surfaceArea = sum(hemResec); % Why not both? Well we only count one side for the actual isSurrounded procedure.             
            load('maskSize','maskSize'); 
            ind = find(strcmp(maskSize.zaghloulNum,self.subj)); 
            maskVolume = maskSize.cmVol(ind); 

            %% Pack up

            out.surfaceArea = surfaceArea; 
            out.maskVolume = maskVolume; 

            out.aroundPerimeter = aroundPerimeter;
            out.distToResection = distToResection; 
            out.isSurrounded = isSurrounded; 

            out.traversesResection = traversesResection; 
            out.traversesResectionAll = traversesResectionAll; 
            out.mappedPosLeads = outList; 
            out.mappedPosGroups = a; 

            out.backTracePath = backTracePath; 

            %% Plot

            if ~plotting; return; end 
  
            % Results, traversesResection 
            % figure
            % plotSensorsByHardware(self.subj,'useAlternative',self.useAlternative);
            % plot3(geodesicMacro.leadLocations(leadListInds,1),geodesicMacro.leadLocations(leadListInds,2),geodesicMacro.leadLocations(leadListInds,3),'ro','MarkerSize',30); 
            % plot3(locMaxRoi(1),locMaxRoi(2),locMaxRoi(3),'r.','MarkerSize',50)
            % plotResectedVertices(self.subj,'newPlot',false,'useAlternative',self.useAlternative)
            % for ii = 1:length(shortestPathMaster)
            %     shortestPath = shortestPathMaster{ii}; 
            %     shortestPath = mesh_ndxs(shortestPath);
            % 
            %     h = plot3(hemVert(shortestPath,1),hemVert(shortestPath,2),hemVert(shortestPath,3),'w.','MarkerSize',30); 
            %     if traversesResectionAll(ii); s = ''; else; s = 'not '; end
            %     fprintf('Path to %s is %sin the resection. \n',outList{ii},s); 
            %     pause
            %     h.Parent = []; 
            % end

            % Results, isSurrounded

            figure
            % plotSurfFun(ecogStruct,'useAlternative',self.useAlternative,'plotResection',true);
            plotResectedVertices(self.subj,'newPlot',true,'useAlternative',self.useAlternative)
            for ii = 10:.1:14
                plot3(hemVert(aroundPerimeter,1),hemVert(aroundPerimeter,2),hemVert(aroundPerimeter,3),'bo','MarkerSize',ii);
            end

            plot3(locMaxRoi(1),locMaxRoi(2),locMaxRoi(3),'r.','MarkerSize',50)
            loc = geodesic.leadLocationsPial(self.currentArrayNum,:);
            plot3(loc(1),loc(2),loc(3),'bs','MarkerSize',10); 

            
            isSurroundedTrue = find(isSurrounded); isSurroundedFalse = find(~isSurrounded);
            if ~isempty(isSurroundedTrue)
                isSurroundedTrue = isSurroundedTrue(randi(length(isSurroundedTrue))); 
                plot3(hemVert(mesh_ndxs(shortestPathPerimeter{isSurroundedTrue}),1),hemVert(mesh_ndxs(shortestPathPerimeter{isSurroundedTrue}),2),hemVert(mesh_ndxs(shortestPathPerimeter{isSurroundedTrue}),3),'w.','markerSize',20);
                fprintf('Path 1 is in the resection (chosen at random among such paths).\n');
            end

            if ~isempty(isSurroundedFalse)
                isSurroundedFalse = isSurroundedFalse(randi(length(isSurroundedFalse)));
                plot3(hemVert(mesh_ndxs(shortestPathPerimeter{isSurroundedFalse}),1),hemVert(mesh_ndxs(shortestPathPerimeter{isSurroundedFalse}),2),hemVert(mesh_ndxs(shortestPathPerimeter{isSurroundedFalse}),3),'w.','markerSize',20);
                fprintf('Path 2 is not in the resection (chosen at random among such paths).\n');
            end

        end
        
        
        %% Recruitment 
        
        function out = recruitedMetrics(self,varargin)
            
            %% Parameter handling
            
            assert(isequal(self.currentTask,'sz'));
            mySingleton = self.szStruct(self.currentEvent);
                         
            assert(~isempty(mySingleton.muaOutput)); 
 
            chansStruct = self.iedParams.lfp;
            
            p = inputParser;
            addParameter(p,'inds',chansStruct.array(self.currentArrayNum).indsJack);
            addParameter(p,'enforceBadchans',true);
            addParameter(p,'enforceBoundary',false);
            addParameter(p,'filtFun',0);
            parse(p,varargin{:})
            enforceBadchans = p.Results.enforceBadchans;
            enforceBoundary = p.Results.enforceBoundary;
            filtFun = p.Results.filtFun;
            
            if isfield(mySingleton,'iedOutput') && ~isempty(mySingleton.iedOutput)
                if ismember('enforceBadchans',p.UsingDefaults); enforceBadchans = mySingleton.iedOutput.paramStruct.lfp.enforceBadchans; end
                % Look for it in my singleton.
                % Inside-out paradigm.
                if ismember('enforceBoundary',p.UsingDefaults); enforceBoundary = mySingleton.iedOutput.paramStruct.lfp.enforceBoundary; end
                if ismember('filtFun',p.UsingDefaults); filtFun = mySingleton.iedOutput.paramStruct.lfp.filtFun; end
                
            end
                        
            burstStruct = self.consolidateBursts.burstStruct; 
            out = struct;
            if isempty(burstStruct); out.isRecruited = false; return; end 
            
            Fs = self.burstParams.Fs;
            FsEcog = self.iedParams.lfp.Fs;
            
            [lfp,failureFlag] = combineMicroLfp(mySingleton,'filtFun',filtFun,'enforceBadchans',enforceBadchans,'enforceBoundary',enforceBoundary); % This should enforce that it's visualized in the same way that it's processed.
            assert(~failureFlag); 
            
            %% WPLI
            
            lagTime = 15; 
            ecogStart = mySingleton.EEG_Change_ms / 1000 - lagTime; 
            timeRange = [ecogStart mySingleton.Termination_ms / 1000]; 
            clipLength = diff(timeRange); 
            
            timeRecruitment = ceil(burstStruct(1).timestamp / self.burstParams.Fs) - ecogStart + lagTime; % s relative to ecogStart; This should get us 10 seconds after recruitment
            % Avoid running into the end of the clip 
            timeRecruitment = min(timeRecruitment,clipLength - 10); 
                                    
            sampleRangeEcog = round(timeRange * FsEcog);
            sampleRangeEcog = sampleRangeEcog(1):sampleRangeEcog(end);
            
            sampleRangeMicro = round(timeRange * Fs);
            sampleRangeMicro = sampleRangeMicro(1):sampleRangeMicro(end);
                        
            lfpLocal = lfp.array(self.currentArrayNum).ts;
            lfpLocal = lfpLocal(:,sampleRangeEcog);
            
            lfpLocal(all(isnan(lfpLocal),2),:) = []; % To kill bad chans
            lfpLocal(isnan(lfpLocal)) = 0; % For bad COLUMNS (TIMES), to play nice with WPLI. Probably not necessary
            
            wpliEarly = getWpli(lfpLocal,0,FsEcog);
            wpliLate = getWpli(lfpLocal,timeRecruitment,FsEcog);
            
            [isRecruitedWpli, pWpli] = ttest(mean(wpliEarly,'omitnan'),mean(wpliLate,'omitnan'),'tail','left');
                            
            % WPLI is actually a bit useless because it just tracks the ECoG, and it
            % can be "falsely" high in cases with high-amplitude spiking activity, even
            % without a local field correlation.
            % I think local field phase correlation is (that is, ought to be) the gold standard for
            % recruitment.
            
            % That said, in true recruitment, with local field correlation, the WPLI
            % effect should be more dramatic.
            
            %% Local field correlation
            
            [lfp,failureFlag] = combineMicroLfp(mySingleton,'filtFun',@joshSeizureWindowFilt,'enforceBadchans',enforceBadchans,'enforceBoundary',enforceBoundary); % This should enforce that it's visualized in the same way that it's processed.
            assert(~failureFlag); 
            
            
            lfpLocal = lfp.array(self.currentArrayNum).ts;
            lfpLocal = lfpLocal(:,sampleRangeEcog);
            lfpLocal(all(isnan(lfpLocal),2),:) = []; % To kill bad chans
            lfpLocal(isnan(lfpLocal)) = 0; % Play nice with Hilbert
            
            burstTimes = cat(2,self.consolidateBursts.burstStruct.timestamp); % samples
            
            hilbertData = hilbert(lfpLocal');
            
            [log,ind] = ismember(burstTimes,sampleRangeMicro);
            
            assert(all(log));
            timeDs = round(sampleRangeMicro(ind) / Fs * FsEcog);
            [~,timeRel] = ismember(timeDs,sampleRangeEcog);
            
            
            [th,r] = deal(nan(size(timeRel)));
            for ii = 1:length(timeRel)
                th(ii) = circ_mean(angle(hilbertData(timeRel(ii),:))');
                r(ii) = mean(abs(hilbertData(timeRel(ii),:)));
            end
            
            pPhaseLock = circ_rtest(th);
            isRecruitedPhaseLock = pPhaseLock < 0.05;
                             
            %% Pack up
            
            out.wpli.isRecruited = isRecruitedWpli; 
            out.wpli.p = pWpli; 
            out.wpli.wpliEarly = wpliEarly; 
            out.wpli.wpliLate = wpliLate; 
            out.wpli.lagTime = lagTime; 
            
            out.phaseLock.isRecruited = isRecruitedPhaseLock; 
            out.phaseLock.p = pPhaseLock; 
            out.phaseLock.th = th; 
            out.phaseLock.r = r; 
            out.phaseLock.timeVals = sampleRangeEcog(timeRel) / FsEcog; % Seconds, clip time
            
            out.isRecruited = isRecruitedWpli && isRecruitedPhaseLock;

            function wpliMaster = getWpli(ts,startTime,Fs)


                addpath(genpath('/Users/diamondjm/Documents/MATLAB/Utilities/fieldtrip-20180123/connectivity'));

                startTime = startTime * Fs + 1; % samples

                windowSize = 1000; % ms
                stepSize = 8; % ms

                nRep = 20;

                % What's the last value?
                % lastValue = earlyStart + stepSize * (nRep - 1) + windowSize - 1;
                lastValue = startTime + stepSize * (nRep - 1) + windowSize - 1;
                % blockInds = buffer(earlyStart:lastValue,windowSize,windowSize - stepSize,'nodelay');
                blockInds = buffer(startTime:lastValue,windowSize,windowSize - stepSize,'nodelay');


                %%

                freqRange = [2 30];
                freqs = freqRange(1):5:freqRange(end);
                crossSpectralMaster = cell(1,length(freqs));

                for freq = 1:length(freqs)

                    crossSpectralMaster{freq} = nan(nRep,size(ts,1),size(ts,1));
                end

                for rep = 1:nRep

                    lfpRep = single(ts(:,blockInds(:,rep)));

                    for ii = 1:size(ts,1)

                        crossSpectral = cpsd(lfpRep',lfpRep(ii,:)',[],[],freqs,Fs);
                        for freq = 1:length(freqs)

                            crossSpectralMaster{freq}(rep,ii,:) = crossSpectral(freq,:);
                            crossSpectralMaster{freq}(rep,:,ii) = crossSpectral(freq,:);
                        end
                    end


                end

                %%

                wpliMaster = nan(length(freqs),size(ts,1),size(ts,1));

                for freq = 1:length(freqs)
                    wpliMaster(freq,:,:) = ft_connectivity_wpli(crossSpectralMaster{freq},'debias',true).^2;
                end

                wpliMaster = squeeze(mean(wpliMaster,1));


            end
            
        end
        
        function recruitedMetrics_plotter(self,varargin)
            
            p = inputParser;
            addParameter(p,'saving',false);
            parse(p,varargin{:})
            saving = p.Results.saving;
            
            %% Unpack
            
            recruitedMetricsInstance = self.results(self.currentArrayNum).resultsSz(self.currentEvent).recruitedMetrics;
            
            if ~isfield(recruitedMetricsInstance,'wpli') && ~isfield(recruitedMetricsInstance,'phaseLock'); return; end 
            % Nothing to plot 
            
            wpliEarly = recruitedMetricsInstance.wpli.wpliEarly;
            wpliLate = recruitedMetricsInstance.wpli.wpliLate;
            isRecruitedWpli = recruitedMetricsInstance.wpli.isRecruited; 
            pWpli = recruitedMetricsInstance.wpli.p;
            
            th = recruitedMetricsInstance.phaseLock.th;
            r = recruitedMetricsInstance.phaseLock.r;
            timeVals = recruitedMetricsInstance.phaseLock.timeVals;
            isRecruitedPhaseLock = recruitedMetricsInstance.phaseLock.isRecruited; 
            pPhaseLock = recruitedMetricsInstance.phaseLock.p; 
            
            %% WPLI
            
            if ~isfolder(self.fnDir); mkdir(self.fnDir); end
            
            figure; hold on
            
            subplot(2,2,1:2); 
            assert(isequal(size(wpliEarly),size(wpliLate)));
            
            wpliMaster = nan(size(wpliEarly,1));
            wpliMaster(tril(true(size(wpliMaster)))) = wpliEarly(tril(true(size(wpliMaster))));
            wpliMaster(triu(true(size(wpliMaster)))) = wpliLate(triu(true(size(wpliMaster))));
            self.imagesc_nanGray(wpliMaster); axis square; caxis([0.7 1]); h = colorbar; h.Label.String = 'WPLI'; 
            
            xlabel('Post-recruitment'); 
            ylabel('Pre-recruitment'); 
            
            xlim([.5 length(wpliMaster) + .5]); ylim([.5 length(wpliMaster) + .5]);
            
            set(gca,'ydir','normal')
            
            pValString = printPValue(pWpli);
            if isRecruitedWpli; titleString = 'Was recruited per WPLI'; else; titleString = 'Was not recruited per WPLI'; end
            title(sprintf('%s. %s',titleString,pValString));
            % if saving; saveas(gcf,fullfile(self.fnDir,'recruitedMetrics_WPLI.png')); close; end
            
            %% Phase locking
            
            % figure; subplot(1,2,1); polarplot(nan,nan); hold on
            pValString = printPValue(pPhaseLock);
            if isRecruitedPhaseLock; titleString = 'Was recruited per spike-local field potential correlation'; else; titleString = 'Was not recruited per spike-local field potential correlation'; end

            subplot(2,2,3); polarplot(nan,nan); hold on
            
            cmap = cmapSeizure;
            colorVals = round(normalizeToBounds(timeVals,[1 size(cmap,1)]));
            
            for ii = 1:length(timeVals)
                polarplot(th(ii),r(ii),'.','color',cmap(colorVals(ii),:),'markersize',15);
            end
            thetaticks(0:90:360)
            title(sprintf('%s. \n %s',titleString,pValString));
            set(gca,'ThetaAxisUnits','radians')
            
            subplot(2,2,4);  
            polarhistogram(th,'binEdges',0:pi/6:2*pi,'displayStyle','stairs','edgeColor','b');
            thetaticks(0:90:360)
            
            pValString = printPValue(pPhaseLock);
            if isRecruitedPhaseLock; titleString = 'Was recruited per spike-local field potential correlation'; else; titleString = 'Was not recruited per spike-local field potential correlation'; end
            title(sprintf('%s. \n %s',titleString,pValString));                      
            set(gca,'ThetaAxisUnits','radians')
            supersizeme(2); 
            if saving; saveas(gcf,fullfile(self.fnDir,'recruitedMetrics.png')); close; end
                        
        end
        
        %% Visualization utilities 
        
        
        function thisMap = listToArrayPlot(self,thisSeq,varargin)
            
            p = inputParser;
            addParameter(p,'plotting',true);
            addParameter(p,'designateLeads',false(size(thisSeq)));
            parse(p,varargin{:})
            plotting = p.Results.plotting;
            designateLeads = p.Results.designateLeads; % Should be a logical
            
            assert(isequal(size(thisSeq),size(designateLeads)));
            assert(size(thisSeq,2) == 1); 
            assert(isequal(length(designateLeads),length(self.iedParams.lfp.array(self.currentArrayNum).indsJack)));
            
            map = self.iedParams.arrayMap(self.currentArrayNum).map;
            
            thisMap = nan(size(map));
            for jj = 1:length(self.iedParams.lfp.array(self.currentArrayNum).indsJack)
                [r,c] = find(map==self.iedParams.lfp.array(self.currentArrayNum).indsJack(jj));
                thisMap(r,c) = thisSeq(jj);
            end
            % imagesc_nanGray(thisMap');
            
            if ~plotting; return; end
            
            cla
            drawnow
            self.plotCorners(thisMap,map);
            
            fig = gcf;
            ax = fig.Children(1);
            
            recWidth = 0.5;
            for jj = 1:length(self.iedParams.lfp.array(self.currentArrayNum).indsJack)
                if ~designateLeads(jj); continue; end
                [r,c] = find(map==self.iedParams.lfp.array(self.currentArrayNum).indsJack(jj));
                rectangle(ax,'Position',[r-recWidth/2 c-recWidth/2 recWidth recWidth],'edgeColor','r');
            end
            
            %% Text
            
            
            % for jj = 1:length(self.iedParams.lfp.array(self.currentArrayNum).indsJack)
            %
            %     [r,c] = find(map==self.iedParams.lfp.array(self.currentArrayNum).indsJack(jj));
            %     text(ax,r,c,num2str(jj));
            % end
            
        end
        
        
        function panelPlot(self,allSeq)
            
            figure
            cmap = parula;
            
            for ii = 1:size(allSeq,2)
                
                seqList = allSeq(:,ii);
                seq = self.listToArrayPlot(seqList,'plotting',false); 
                
                map = round(normalizeToBounds(seq,[1 size(cmap,1)]));                
                
                % imagesc_nanGray(backboneMap);
                [y,z] = meshgrid(1:length(map) +1,1:length(map)+1);
                h(ii) = warp(ones(size(y)) * ii,y,z,map',cmap);
                h(ii).FaceColor = 'flat';
                hold on
                
                plot3([ii ii ii ii ii],[1 9 9 1 1],[1 1 9 9 1],'b-','LineWidth',2); 
                
            end
            
            ax = gca;
            ax.DataAspectRatio = [.25 1 1];
            
        end
        
        function visualizeEvent(self,varargin)
            
            %%
            
            self = self.loadStructs; 
            
            switch self.currentTask
                case {'bl','ied'}
                    mySingleton = self.myStruct(self.currentEvent); 
                case {'sz','szComparison','preIctal','postIctal','preIctalIed','postIctalIed'}
                    mySingleton = self.szStruct(self.currentEvent); 
            end
            
            if isempty(mySingleton.muaOutput); fprintf('Session %s has empty muaOutput, presumed bad.\n',mySingleton.session); return; end
            % sess = mySingleton.muaOutput.meta(1).microFolder;
            % I'm sorry but for lack of a better solution, we'll simply use the first
            % microFolder in meta.
            % Could the jacksheets change from microFolder to microFolder?
            % Well I really don't know. I certainly wouldn't expect that.
            
            % chansStruct = divideUtahChans(self.subj,sess);
            chansStruct = self.iedParams.lfp;

            p = inputParser;
            addParameter(p,'inds',chansStruct.array(self.currentArrayNum).indsJack);
            addParameter(p,'enforceBadchans',true);
            addParameter(p,'enforceBoundary',false);
            addParameter(p,'filtFun',0);
            parse(p,varargin{:})
            inds = p.Results.inds;
            enforceBadchans = p.Results.enforceBadchans;
            enforceBoundary = p.Results.enforceBoundary;
            filtFun = p.Results.filtFun;
            
            clf;            
            if isfield(mySingleton,'iedOutput') && ~isempty(mySingleton.iedOutput)
                if ismember('enforceBadchans',p.UsingDefaults); enforceBadchans = mySingleton.iedOutput.paramStruct.lfp.enforceBadchans; end
                % Look for it in my singleton.
                % Inside-out paradigm.
                if ismember('enforceBoundary',p.UsingDefaults); enforceBoundary = mySingleton.iedOutput.paramStruct.lfp.enforceBoundary; end
                if ismember('filtFun',p.UsingDefaults); filtFun = mySingleton.iedOutput.paramStruct.lfp.filtFun; end
                
            end
            
            %% LFP and raster
            
            [lfp,failureFlag] = combineMicroLfp(mySingleton,'filtFun',filtFun,'enforceBadchans',enforceBadchans,'enforceBoundary',enforceBoundary); % This should enforce that it's visualized in the same way that it's processed.
            assert(~failureFlag);
            if isempty(lfp.array(self.currentArrayNum).ts); fprintf('Session %s likely bad; empty ts field.\n',mySingleton.session); return; end
            
            % Re-process raster 
            mySingleton.muaOutput.elecCellAligned = mySingleton.muaOutput.muaOrig.elecCellAligned;
            mySingleton.muaOutput.peakHeight = mySingleton.muaOutput.muaOrig.peakHeight;
            mySingleton.muaOutput = modifyMuaHeight(mySingleton.muaOutput,4,Inf);
            mySingleton = trimRaster(mySingleton,'enforceBadchans',enforceBadchans,'enforceBoundary',enforceBoundary);
            
            elecCell = mySingleton.muaOutput.elecCellAligned;
            
            if isfield(mySingleton,'burstsOutput') && ~isempty(mySingleton.burstsOutput); Fs = mySingleton.burstsOutput.paramStruct.Fs;
            else; Fs = 500;
            end
            
            rFull = buildCompleteRaster(elecCell(inds),Fs);
            plotRaster(rFull,Fs);
            
            %% Plot LFP
            
            % lfp.array(self.currentArrayNum).ts = lfp.array(self.currentArrayNum).ts - mean(lfp.array(self.currentArrayNum).ts); 
            
            chanSample = randperm(length(inds)); chanSample = chanSample(1:4); 
            for chan = chanSample
                if isempty(lfp.array(self.currentArrayNum).ts); continue; end
                % tsChan = zScore_omitNan(lfp.array(self.currentArrayNum).ts(chan,:));
                tsChan = lfp.array(self.currentArrayNum).ts(chan,:); 
                tsChan = tsChan / 4; % now in uV 
                tsChan = tsChan / 1000; % now in mV 
                tsChan = tsChan * 10 + 10; % For visualization. Now 10 steps on the y-axis are equivalent to 1 mV
                plot((1:size(lfp.array(self.currentArrayNum).ts,2))/lfp.Fs,tsChan,'k-');
            end
            
            
            %% Plot captured IEDs
            
            if isfield(mySingleton,'iedOutput') && ~isempty(mySingleton.iedOutput)
                
                detections = mySingleton.iedOutput.array(self.currentArrayNum).detections; % Seconds
                detections = ceil(detections * lfp.Fs);
                plot(detections(~isnan(detections)) / lfp.Fs,tsChan(1,detections(~isnan(detections))),'bo');
                
                if isfield(mySingleton,'burstsOutput') && ~isempty(mySingleton.burstsOutput)
                    % Override plotting to show burst-related detections.
                    isIedBurst = cat(2,mySingleton.burstsOutput.array(self.currentArrayNum).burstsStruct.isIedBurst);
                    iedNumber = cat(2,mySingleton.burstsOutput.array(self.currentArrayNum).burstsStruct(isIedBurst).ied);
                    if ~isempty(iedNumber)
                        iedNumber = cat(2,iedNumber.iedNumber);
                        plot(detections(iedNumber) / lfp.Fs,tsChan(1,detections(iedNumber)),'ro');
                    end
                end
            end
            
            %% Plot bursts
            
            if isfield(mySingleton,'burstsOutput') && ~isempty(mySingleton.burstsOutput)
                localMean = mySingleton.burstsOutput.array(self.currentArrayNum).localMean;

                task = self.currentTask; 
                % This is now SUMMED spike rate, per SAMPLE. 
                % We want to convert it to mean spike rate per second. 
                masterSeq = [self.confusionSequenceGenerator('tasks',["bl","ied"]) self.seizureConfusionGenerator];
                isGood = any(masterSeq,2);
                self.currentTask = task; 

                localMean = localMean / sum(isGood) * self.burstParams.Fs; % Mean electrode spike rate, Hz 
                localMean = localMean / 5; % For visualization; now 1 units on y axis is 5 Hz

                plot((1:length(localMean))/Fs,localMean + 10,'b-','lineWidth',2)
                
                bTime = mySingleton.burstsOutput.array(self.currentArrayNum).burstTimes / Fs; % Seconds
                
                if ~isempty(bTime)
                    
                    bWindow = mySingleton.burstsOutput.paramStruct.burstWindow / Fs;
                    isIedBurst = cat(2,mySingleton.burstsOutput.array(self.currentArrayNum).burstsStruct.isIedBurst);
                    
                    isBad = logical(cat(2,mySingleton.burstsOutput.array(self.currentArrayNum).burstsStruct.isBad)); % Can set isBad fields manually
                    
                    
                    yBounds = [-length(inds) 0];
                    for ii = 1:length(bTime)
                        % if isBad(ii); continue; end
                        if isIedBurst(ii); c = [1 0 0]; else; c = [0 0 1]; end
                        if isBad(ii); c = [.05 .05 .05]; end
                        xBounds = [bTime(ii) - bWindow bTime(ii) + bWindow];
                        h = patch([xBounds(1) xBounds(2) xBounds(2) xBounds(1)],...
                            [yBounds(1) yBounds(1) yBounds(2),yBounds(2)],c);
                        h.FaceAlpha = 0.5;
                        
                    end
                end
            end
            
            %% Xlim
            
            if isequal(mySingleton.task,'seizure')
                
                startPt = mySingleton.EEG_Change_ms / 1000; % Seconds
                endPt = mySingleton.Termination_ms / 1000; % Seconds
                
                if isnan(endPt)
                    warning('End point unknown. Providing 2 minutes.');
                    endPt = startPt + 120;
                end
                
                xlim([startPt endPt]);
            else
                
                startPt = mySingleton.StartTime_ms / 1000; % Seconds
                endPt = mySingleton.EndTime_ms / 1000; % Seconds
                if enforceBoundary; xlim([startPt endPt]); end
                
            end
            
            
        end
        
        function [self,thisBurst,ind] = findBurstFromCursor(self,varargin)
        
            
            %%
            
            chansStruct = self.iedParams.lfp;

            p = inputParser;
            addParameter(p,'plotting',true);
            addParameter(p,'inds',chansStruct.array(self.currentArrayNum).indsJack);
            addParameter(p,'method','standard',@(x) ismember(x,{'standard','randSeizure','prePostIctal'}));
            parse(p,varargin{:})
            plotting = p.Results.plotting;
            inds = p.Results.inds;
            method = p.Results.method; 
            
            %%
            
            h = findall(gcf,'Type','hggroup');
            currentPos = cat(1,h.Position);
            currentPos = currentPos(end:-1:1,:);
            
            self = self.loadStructs; 
            
            assert(isequal(self.currentTask,'sz'));
            
            switch method 
                case 'standard'; outResults = self.results(self.currentArrayNum).resultsSz(self.currentEvent).dimRed.(self.typeString);
                case 'randSeizure'; outResults = self.results(self.currentArrayNum).resultsSz(self.currentEvent).dimRed.(self.typeString).randSeizure;
                case 'prePostIctal'; outResults = self.results(self.currentArrayNum).resultsSz(self.currentEvent).dimRed.(self.typeString).prePostIctal;
            end
            
            [ind,jj] = find(abs(outResults.mapResults(:,1)-currentPos(:,1)') < 0.001 & abs(outResults.mapResults(:,2)-currentPos(:,2)') < 0.001);
            
            assert(~isempty(ind));
            
            % This function should be called after calling
            % self.collectAndProcess_dimRed('plotting',true). Therefore the
            % task is set to seizure. 
            % We would assume the task is unchanged in the present function
            % call. 
            % The reason it matters is that we care about
            % self.currentEvent, which tracks with the current seizure
            % event. 
            
            for ii = 1:length(ind)
                
                fn = fieldnames(outResults.dimsMat); 
                for jj = 1:length(fn)
                    if ind(ii) >= outResults.dimsMat.(fn{jj})(1) && ind(ii) <= outResults.dimsMat.(fn{jj})(2)
                        startDim = outResults.dimsMat.(fn{jj})(1); 
                        self.currentTask = fn{jj}; 
                    end
                end
                

                burstIndex = ind(ii)-startDim + 1; 
                consolidatedBurstsLocal = self.consolidateBursts; 
                
                thisBurst(ii) = consolidatedBurstsLocal.burstStruct(burstIndex); 
                
                if ~plotting; continue; end 
                
                sessInd = consolidatedBurstsLocal.sessionIndex(burstIndex);
                self.currentEvent = sessInd;
                timeInd = consolidatedBurstsLocal.burstTime(burstIndex); 
                
                thisFigure = sprintf('visEvent_%s_%d_%d',self.currentTask,self.currentArrayNum,sessInd); 
                figList = findobj(allchild(0), 'flat', 'Type', 'figure');
                
                figNames = repmat({''},size(figList)); figNum = nan(size(figList)); 
                for fig = 1:length(figNames); figNames{fig} = figList(fig).Name; figNum(fig) = figList(fig).Number; end 
                [figVal,figInd] = ismember(thisFigure,figNames); 
                
                if figVal; figure(figNum(figInd)); 
                else; h = figure; h.Name = thisFigure; self.visualizeEvent('inds',inds);
                end
                
                xlim([timeInd - 0.5 timeInd + 0.5])
                
            end
            
        end
        
        function visualizeBurstWaves(self,burstStruct)
            
            if nargin == 1; burstStruct = self.consolidateBursts.burstStruct; end
            
            %% Visualizing tool
            
            figure
            for burst = 1:length(burstStruct)
                
                figure
                
                subplot(2,3,[1 2 4 5])
                iedLfpVelocity(burstStruct(burst),self.iedParams,self.burstParams,self.currentArrayNum,'plotting',true)
                
                %%
                
                normalizeVal = 1; % R^2 
                
                subplot(2,3,3)
                self.listToArrayPlot(burstStruct(burst).normRank);
                
                fig = gcf;
                ax = fig.Children(1);
                
                vel = burstStruct(burst).velInfo.mua.v;
                r2 = burstStruct(burst).velInfo.mua.r2; 
                
                vel = vel ./ norm(vel) * r2 / normalizeVal * size(self.iedParams.arrayMap(self.currentArrayNum).map,1)/2; % Normalize to half array 
                tempX = mean(xlim); tempY = mean(ylim);
                                
                quiver(ax,tempX,tempY,vel(1),vel(2),'off','k','LineWidth',3);
                % plot(ax,[tempX tempX + vel(1)],[tempY tempY + vel(2)],'k','LineWidth',1);
                set(gca,'ydir','normal');
                
                
                %% LFP

                if ~isempty(burstStruct(burst).velInfo.lfp)
                
                    subplot(2,3,6)
                    thisSeq = tiedrank(burstStruct(burst).velInfo.lfp.currentTimestamps);
                    self.listToArrayPlot(thisSeq);

                    fig = gcf;
                    ax = fig.Children(1);

                    vel = burstStruct(burst).velInfo.lfp.v;
                    tempX = mean(xlim); tempY = mean(ylim);

                    r2 = burstStruct(burst).velInfo.lfp.r2;
                    vel = vel ./ norm(vel) * r2 / normalizeVal * size(self.iedParams.arrayMap(self.currentArrayNum).map,1)/2; % Normalize to half array

                    quiver(ax,tempX,tempY,vel(1),vel(2),'off','k','LineWidth',3);
                    % plot(ax,[tempX tempX + vel(1)],[tempY tempY + vel(2)],'k','LineWidth',1);
                    set(gca,'ydir','normal');

                end
                
                
                disp(burst)
                disp(burstStruct(burst).velInfo.mua)
                disp(burstStruct(burst).velInfo.lfp)
                % pause
                % close
                
                % print(gcf,fullfile('/Users/diamondjm/Documents/Josh_work/Micro/2023Apr14/Figures/finalFigureCreation_redoAfterSpearman/Fig3/',sprintf('%d.svg',burst)),'-dsvg','-painters')
                
            end
        end
        
    end
    
    methods (Static)
        
        %% Sequence comparison 
        
        function masterCorr = masterSeqToMasterCorr(masterSeq,allSeq)
            
            assert(isequal(size(masterSeq,1),size(allSeq,1)));
            %%
            
            masterCorr = nan(size(allSeq,2),1);
            for ii = 1:length(masterCorr)
                masterCorr(ii) = microOutputResults.matchingIndex(masterSeq,allSeq(:,ii));
            end
            
        end
        
        function r = matchingIndex(list1,list2)
            
            
            %%
            
            minOverlap = 5;
            
            isBad = any(isnan([list1 list2]),2);
            
            numGood = sum(~isBad);
            if numGood < minOverlap
                r = nan;
                return;
            end
            
            [r,~] = corr([list1 list2],'Type','spearman','rows','pairwise','tail','right');
            % p = -log10(p(1,2));
            r = r(1,2);
            
            % Limit it
            if r < -0.9999; r = -0.9999; end
            if r > 0.9999; r = 0.9999; end
            
            % Fischer z transform
            r = atanh(r);
            
        end

        
        function masterCorr = masterSeqToMasterCorrRate(masterSeq,allSeq)
            
            assert(isequal(size(masterSeq,1),size(allSeq,1)));
            
            isGood = ~any(isnan(allSeq),2);
            n = sum(isGood);
            pAnalytic = microOutputResults.makePAnalytic(n);
            
            assert(isequal(isGood,~isnan(masterSeq)));
            
            %%
            
            cityBlockMat = pdist2(double(masterSeq(isGood))',double(allSeq(isGood,:))','cityblock');
            
            masterCorr = nan(1,size(allSeq,2));
            
            k = sum(masterSeq,'omitnan');
            if isnan(k); k = 0; end % For edge cases
            
            for ii = 1:length(masterCorr)
                
                l = sum(allSeq(:,ii),'omitnan');
                
                ind = sub2ind([n + 1 n + 1],l + 1,k + 1);
                
                h = pAnalytic(ind).h; p = pAnalytic(ind).p;
                assert(isequal(pAnalytic(ind).c,k)); assert(isequal(pAnalytic(ind).r,l));
                hEmpiric = cityBlockMat(ii);
                
                masterCorr(ii) = sum(p(h <= hEmpiric));
            end
            masterCorr = -log10(masterCorr);
            
        end
        
        function pAnalytic = makePAnalytic(n,forceNew)
            
            if nargin == 1; forceNew = false; end
            
            fn = fullfile('pAnalytic',sprintf('pAnalytic%d.mat',n));
            
            if exist(fn,'file')
                load(fn,'pAnalytic');
            else; forceNew = true;
            end
            
            if forceNew
                emptyStruct.p = []; emptyStruct.h = []; emptyStruct.r = []; emptyStruct.c = [];
                clear pAnalytic
                pAnalytic((n+1)^2) = emptyStruct;
                for ii = 1:(n+1)^2
                    [r,c] = ind2sub([n + 1 n + 1], ii);
                    r = r - 1; c = c - 1;
                    [pAnalytic(ii).h,pAnalytic(ii).p] = microOutputResults.analyticHamming(n,r,c);
                    pAnalytic(ii).r = r; pAnalytic(ii).c = c;
                end
                save(fn,'pAnalytic');
                
            end
            
        end
        
        function [h,p] = analyticHamming(n,w0,w1)
            
            y = max(0, w1 - w0): min(n - w0,w1);
            % y = max(0, w0 + w1 - n): min(w0, w1); % y = w0 & w1 paradigm 
            
            [h,p] = deal(nan(size(y)));
            
            denom = w0 + 1 : n;
            
            for ind = 1:length(y)
                
                h(ind) = w0 - w1 + 2 * y(ind);
                % h(ind) = w0 + w1 - 2 * y(ind); % y = w0 & w1 paradigm 
                
                numHorz = w0 - w1 + y(ind) + 1 : n - w1;
                numVert = w1 - y(ind) + 1: w1;
                p(ind) = nchoosek(n-w0,y(ind)) * prod(numHorz) * prod(numVert) / prod(denom);
                
                % p(ind) = nchoosek(n-w0,y(ind)) * nchoosek(w0,w1-y(ind)) / nchoosek(n,w1); 
                % Standard paradigm, slower 
                
                % p(ind) = nchoosek(w0,y(ind)) * nchoosek(n-w0,w1-y(ind)) / nchoosek(n,w1);
                % y = w0 & w1 paradigm
                
            end
            
        end
        
        
        % All to all analysis wrappers 
        function rateMatchingMat = allCorrRate(allSeq)
            
            % cityBlockMat = pdist(double(allSeq)','cityblock');
            isGood = ~any(isnan(allSeq),2);
            n = sum(isGood);
            pAnalytic = microOutputResults.makePAnalytic(n);
            
            cityBlockMat = pdist(double(allSeq(isGood,:))','cityblock');
            
            pairIndices = nchoosek(1:size(allSeq,2),2);
            rateMatchingMat = nan(size(pairIndices,1),1);
            % warning('Parfor off.')
            parfor ii = 1:size(pairIndices,1)
                r = pairIndices(ii,1); c = pairIndices(ii,2);
                
                k = sum(allSeq(:,r),'omitnan');
                l = sum(allSeq(:,c),'omitnan');
                
                ind = sub2ind([n + 1 n + 1],l + 1,k + 1);
                
                h = pAnalytic(ind).h; p = pAnalytic(ind).p;
                assert(isequal(pAnalytic(ind).c,k)); assert(isequal(pAnalytic(ind).r,l));
                hEmpiric = cityBlockMat(ii);
                
                p = sum(p(h <= hEmpiric)); 
                
                % if p == 1; p = nan; end
                if ismember(n,[k l]); p = nan; end
                % This is somewhat of a degenerate case, usually due to a
                % case where every single electrode has an IED. 
                
                % Limit it 
                if p < 1e-15; p = 1e-15; end 
                if p > 1-1e-15; p = 1-1e-15; end 
                % Convert to z 
                z = norminv(1-p);
                % Convert to r 
                r = z / sqrt(n); 
                
                % Limit r
                if r < -0.9999; r = -0.9999; end
                if r > 0.9999; r = 0.9999; end
                % Fischer z transform 
                r = atanh(r); 
                
                rateMatchingMat(ii) = r; 
            end
            rateMatchingMat = squareform(rateMatchingMat);
            rateMatchingMat(logical(eye(length(rateMatchingMat)))) = nan;            
            
        end
        
        function seqMatchingMat = allCorrSeq(allSeq)
            
            % [~,p] = corr(allSeq,'type','spearman','rows','pairwise');
            % Correct but slow
            
            numTotalBurst = size(allSeq,2);
            pairIndices = nchoosek(1:numTotalBurst,2);
            matchResults = nan(size(pairIndices,1),1);
            
            % warning('Parfor off.');
            parfor ii = 1:size(pairIndices,1)
                r = pairIndices(ii,1);
                c = pairIndices(ii,2);
                
                matchResults(ii) = microOutputResults.matchingIndex(allSeq(:,r),allSeq(:,c));
                
            end
            
            seqMatchingMat = squareform(matchResults);
            seqMatchingMat(logical(eye(length(seqMatchingMat)))) = nan;
            
        end
        
        
        %% Dimensionality reduction wrappers 
        
        function [mapResults,randResults] = seqCodeDimRed(allSeq)
            
            %% Pairwise approach
            
            isGood = ~all(isnan(allSeq),2);
            allSeq(~isGood,:) = [];

            allSeq = microOutputResults.infillMissing(allSeq); 

            mapResults = seqCodeDimRed_worker(allSeq); 

            % Random version 
            allSeqRand = microOutputResults.genRandVersionSeq(allSeq); 
            randResults = seqCodeDimRed_worker(allSeqRand); 
            % A waste that in some cases I have multiple calls to
            % genRandVersionSeq in the same run, only one of which is used.
            % But will keep it this way for code simplicity. 

            function localResults = seqCodeDimRed_worker(allSeq)

                pairIndices = nchoosek(1:size(allSeq,1),2);
                localResults = nan(size(pairIndices,1),size(allSeq,2));

                for ii = 1:size(pairIndices,1)
                    r = pairIndices(ii,1);
                    c = pairIndices(ii,2);

                    r = allSeq(r,:);
                    c = allSeq(c,:);

                    localResults(ii,:) = r <= c;

                    inValid = isnan(r) | isnan(c);
                    assert(~any(inValid));
                    % Missing values don't work well here because they arbitrarily influence dimensionality reduction.
                    % In other words, consider two sequences matrices, one
                    % with 50% missing values and the other 25% missing
                    % values. The two matrices will look different upon
                    % dimensionality reduction, even if their contents are
                    % otherwise random, simply by virtue of the fact that
                    % the missing values counts differ. Therefore we want
                    % to infill missing values prior to dimensionality
                    % reduction.

                    % localResults(ii,inValid) = round(rand(1,sum(inValid)));

                end
            end


        end
        
        function [mapResults,randResults] = rateCodeDimRed(mapResults)
            
            isGood = ~all(isnan(mapResults),2);
            mapResults(~isGood,:) = [];
            mapResults = logical(mapResults);
            randResults = microOutputResults.genRandVersionRate(mapResults);
        end

        %% Random version
        
        function randSeq = genRandVersionSeq(allSeq)
            
            randSeq = nan(size(allSeq));
            for ii = 1:size(allSeq,2)
                
                currentSeq = allSeq(:,ii);
                validInd = ~isnan(currentSeq);
                currentRand = currentSeq(validInd);
                currentRand = currentRand(randperm(length(currentRand)));
                
                randSeq(validInd,ii) = currentRand;
            end
                        
        end
        
        function randSeq = genRandVersionRate(allSeq)
            
            %% Option 1
            % Scramble columns, preserve indices of nans
            isGood = ~all(isnan(allSeq),2);
            isGoodFind = find(isGood);
            
            randInd = rand(length(isGoodFind),size(allSeq,2));
            [~,randInd] = sort(randInd);
            randSeq = nan(size(allSeq));
            
            for ii = 1:size(randSeq,2)
                randSeq(isGoodFind,ii) = allSeq(isGoodFind(randInd(:,ii)),ii);
            end
            
        end
        
        
        %% Low-level utilities and visualization tools  
        
        function outStruct = listifyBurstInfo(tempStruct,useField)
            
            
            [outStruct.th,outStruct.p,outStruct.hyp,outStruct.sig] = deal(nan(1,length(tempStruct)));
            for ii = 1:length(outStruct.th)
                
                outStruct.th(ii) = tempStruct(ii).velInfo.(useField).th;
                outStruct.p(ii) = tempStruct(ii).velInfo.(useField).p;
                outStruct.hyp(ii) = tempStruct(ii).velInfo.(useField).hyp;
                
                outStruct.sig(ii) = tempStruct(ii).velInfo.(useField).r2; 
                
            end
                       
        end
        
        function plotCorners(A,masterMap)
            
            % We'll handle transposing in the function.
            % And reversing the axis.
            
            cla
            
            % ax1 = axes;
            ax1 = gca;
            microOutputResults.imagesc_nanGray(A');
            xticks([]); yticks([]);
            
            alphaData = nan(length(masterMap));
            alphaData(isnan(masterMap)) = 1;
            
            set(ax1,'ydir','normal');
            
            fig = gcf;
            ax2 = copyobj(ax1,fig);
            % ax2 = axes;
            microOutputResults.imagesc_nanGray(alphaData');
            set(ax2,'ydir','normal');
            
            xticks([]); yticks([]);
            
            ax2.Visible = 'off';
            
            linkaxes([ax1,ax2])
            
            
            if islogical(A); colormap(ax2,'copper');
            else; colormap(ax2,'parula');
            end
            
            colormap(ax1,[0 0 0])
            
            drawnow
            
        end

        
        function imagesc_nanGray(A)
            
            imAlpha = ones(size(A));
            imAlpha(isnan(A)) = 0;
            imagesc(A,'AlphaData',imAlpha);
            set(gca,'color',ones(1,3) * .75);
            axis square
            hold on
            
        end
        function waveProp = waveLikeProperties_muaToLfp_hist(waveProp)
            
            lfp = waveProp.lfp; % Pull out
            
            assert(isequal(length(lfp.p),length(waveProp.mua.p))); % Proof of concept 
            sigInds = lfp.p < 0.05 & waveProp.mua.p < 0.05;
            
            allDist = abs(circ_dist(lfp.th(sigInds),waveProp.mua.th(sigInds)));
            % warning('Not using abs.'); 
            % allDist = circ_dist(lfp.th(sigInds),waveProp.mua.th(sigInds)); 
                        
            binEdges = 0:pi/6:pi; 
            % binEdges = -pi:pi/6:pi; 
            
            n = histcounts(allDist,binEdges); 
            [~,ind] = max(n); 
            diffAngle = mean(binEdges([ind ind + 1])); 
            
            waveProp.muaToLfp.diffAngle = diffAngle; 
            waveProp.muaToLfp.binEdges = binEdges; 
            
   
        end

        function g = graphFromFaces(hemSurf,mesh_ndxs)

            V = hemSurf.vertices;
            F = hemSurf.faces;
            [fVal,fInds] = ismember(F,mesh_ndxs);
            V = V(mesh_ndxs,:);
            fInds(~any(fVal,2),:) = [];

            [s,t,w] = deal(zeros(size(fInds,1) * nchoosek(size(fInds,2),2),1));
            for ii = 1:size(fInds,1)
                % Step through faces. For each face, add the edges of
                % that face to our list of edges
                pairInd = nchoosek(fInds(ii,:),2);
                for ind = 1:size(pairInd,1)

                    if any(pairInd(ind,:) == 0); continue; end
                    thisInd = (ii - 1) * 3 + ind;

                    s(thisInd) = pairInd(ind,1);
                    t(thisInd) = pairInd(ind,2);
                    w(thisInd) = pdist2(V(pairInd(ind,1),:),V(pairInd(ind,2),:));
                end

            end

            s(~s) = []; w(~w) = []; t(~t) = [];
            g = graph(s,t,w);


        end

        function allSeq = infillMissing(allSeq)
           
            for jj = 1:size(allSeq,2)
                inValid = isnan(allSeq(:,jj)); 
                allSeq(inValid,jj) = rand(sum(inValid),1);
            end

        end

        
    end
end
