# Supplementary material for: Focal seizures induce spatiotemporally organized spiking activity in the human cortex
Source: Nat Commun. 2024 Aug 16;15:7075. doi: 10.1038/s41467-024-51338-1 (PMC11329741; doi:10.1038/s41467-024-51338-1)
Supplement: Supplementary file 4 — Source Data [file 41467_2024_51338_MOESM4_ESM.zip › muaToLfpDistance_analysis.m]

function muaToLfpDistance_analysis(allResults,varargin)

p = inputParser;
addParameter(p,'useThird',0);
addParameter(p,'plotting',true)
addParameter(p,'fieldStr','resultsSz'); 
parse(p,varargin{:})
useThird = p.Results.useThird;
plotting = p.Results.plotting; 
fieldStr = p.Results.fieldStr; 

task = lower(erase(fieldStr,'results')); 

resultsAll = nan(0,0); 
stdAll = nan(0,0); 

for ii = 1:length(allResults)
    
    for arrayNum = 1:length(allResults(ii).results)
        
        resultsLocal = nan(size(allResults(ii).results(arrayNum).(fieldStr))); 
        
        for kk = 1:length(allResults(ii).results(arrayNum).(fieldStr))
            
            allResults(ii).currentTask = task; 
            
            allResults(ii).currentArrayNum = arrayNum; allResults(ii).currentEvent = kk;
            if allResults(ii).checkIfEmpty('waveProp'); continue; end
            
            if useThird; waveProp = allResults(ii).results(arrayNum).(fieldStr)(kk).wavePropThird(useThird);    
            else; waveProp = allResults(ii).results(arrayNum).(fieldStr)(kk).waveProp;     
            end
            
            if isempty(waveProp.mua.th); continue; end  % No IEDs 
            
            % muaTh(counter) = waveProp.muaToLfp.diffAngle;
            resultsLocal(kk) = waveProp.muaToLfp.diffAngle; 
                        
            % patients(counter) = rectifySubj(allResults(ii).subj); 
            
            % counter = counter + 1;
            
        end
        
        resultsAll(end + 1) = mean(resultsLocal,'omitnan'); 
        stdAll(end + 1) = std(resultsLocal,'omitnan'); 
    end
end

%%

if ~plotting; return; end 

plotCircularMeanStd(resultsAll,stdAll); 

end
