# Supplementary material for: Focal seizures induce spatiotemporally organized spiking activity in the human cortex
Source: Nat Commun. 2024 Aug 16;15:7075. doi: 10.1038/s41467-024-51338-1 (PMC11329741; doi:10.1038/s41467-024-51338-1)
Supplement: Supplementary file 4 — Source Data [file 41467_2024_51338_MOESM4_ESM.zip › populateMicroIED.m]

function [mySingleton,failureFlag] = populateMicroIED(mySingleton,varargin)

%%

% Runs the utah LFP through the IED detector. 

p = inputParser;
addParameter(p,'enforceBadchans',true);
addParameter(p,'enforceBoundary',false);
addParameter(p,'filtFun',0); 
addParameter(p,'lfp',nan); 
parse(p,varargin{:})
enforceBadchans = p.Results.enforceBadchans;
enforceBoundary = p.Results.enforceBoundary;
filtFun = p.Results.filtFun; 
lfp = p.Results.lfp; 

subj = mySingleton.subjID; 
[~,sess] = fileparts(mySingleton.eegfile); 

if ismember('lfp',p.UsingDefaults)
    [lfp, failureFlag] = combineMicroLfp(mySingleton,'filtFun',filtFun,'enforceBadchans',enforceBadchans,'enforceBoundary',enforceBoundary);
    if failureFlag; return; end
else
    failureFlag = false;
end
 
%%

Fs = lfp.Fs;

ctsThresh = 0;
% peakWin = .1;
peakWin = .15;
zThresh = 3; % warning('Changed Z-thresh to 2.'); 
ampScale = 3;
% maxNegPeakWidth = 100; % ms 
% warning('Changed max neg peak width')
maxNegPeakWidth = Inf; 
% maxNegPeakWidth = maxNegPeakWidth / 1000 * Fs; % Downsamples 
% maxPosPeakWidth = Inf;
% trackPeaks = true; warning('Track peaks true.'); 
trackPeaks = false; 

maxPeakHeight = Inf; 

propagationSpeed = 300; % mm / s 
sensorDistance = 10; % mm, roughly. 0.4 mm (inter-sensor) * 14 (corner-to-corner leads distance) = 5.6.

% seqWin = sensorDistance / propagationSpeed; % Seconds 
seqWin = 30; % ms 
seqWin = seqWin / 1000; % seconds 
% We have a generous estimate here. The upshot is that we can likely
% account for all members of each sequence, casting a wide net that is. The downside is
% that in the instance of complex waveforms, or something, this could cause
% false attribution of activity of multiple minima to a single sequence,
% which would confuse sorting of timestamps. With filtered data, though,
% this would be more unusual. 
% Moreover the first concern probably weighs higher. 
% But we'd expect no instances of the first kind of error (failure to
% account for all members of a particular sequence). 
% And why not raise this further? Because we don't want to take on more of
% the second type of error than we would need to. 

% seqWin = peakSeparation; % Downsamples
% seqWin = seqWin / fsDown; % Seconds; 
 
peakSeparation = seqWin; 
% The logic is that it's helpful to at least have a very small
% peakSeparation. Otherwise, even the smallest sample-by-sample fluctuation
% can trigger the discovery of additional peaks, which could make
% determination of IED wave direction meaningless. 
% What I think is that we only want one IED per seqWin.

% I think that's right. Think of it this way. These discharges are sweeping
% over the array. If the waveform is complex (or noisy) within a single
% time series there can be as many micro-peaks as you want. But generally,
% over each 'discharge', that is, over each signal that sweeps over the
% array, we only want one 'representative' peak detected in each electrode.
% By setting peakSeparation, we will (somewhat arbitrarily) take the largest,
% although the better way to handle it is probably by filtering. We're
% doing both, which is belt and suspenders. Again, though, for each
% discharge, we only want one representative event per electrode to mark,
% and then to proceed to collect into sequences. 

% I guess the problem is this. Let's say there are two discharges which are
% consecutive, representing a complex waveform (but not noisy). If we simply mark both down-deflections
% in the same complex waveform, in each electrode, then we'd simply have
% two spikes per electrode, all in the same seqWin. By construction, our
% analyses don't work well with duplicate discharge timestamps (per
% electrode) in the same seqWin, so this is an undesirable outcome. We'd
% have no straightforward way creating a discharge sequence, for instance. 
% The better option is to just mark the biggest, which would hopefully be
% the same (first or second mini-discharge) in the same electrode. Setting
% peakSeparation achieves this.

minDetections = 10; 

for arrayNum = 1:length(lfp.array)
    
    dummyArray.timesAll = [];
    dummyArray.seriesAll = [];
    dummyArray.detections = [];
    dummyArray.rasters = []; 
    dummyArray.waveforms = []; 
    dummyArray.chanNames = []; 
    dummyArray.Fs = []; 
    dummyArray.paramStruct = []; 
    % iedOutput.array(arrayNum) = sourceLocArray;
    % Populate empty fields? I don't know a great other way to do this
    % unfortunately.

    if ~lfp.array(arrayNum).useThisArray; iedOutput.array(arrayNum) = dummyArray; continue; end % Non-utah 
    if isempty(lfp.array(arrayNum).ts); iedOutput.array(arrayNum) = dummyArray; continue; end % Likely bad session 
    
    lfpFilt = lfp.array(arrayNum).ts'; 
    lfpFilt = zScore_omitNan(lfpFilt);
    
    lfpStruct.rawTs = lfpFilt; 
    lfpStruct.Fs = Fs; 
    
    listChans = lfp.array(arrayNum).indsPulse;
    % This is what shows up in
    % lfp.array(arrayNum).channelMap.chanNumSpace1...
    lfpStruct.chanNames = listChans; 

    sourceLocArray = ...
        findSpikeTimes(subj,sess,...
        0,Inf,peakWin,zThresh,ctsThresh, ...
        'amp_scale',ampScale, ...
        'rawTs',lfpStruct, ...
        'maxNegPeakWidth',maxNegPeakWidth,...
        'trackPeaks',trackPeaks,...
        'peakSeparation',peakSeparation,...
        'maxPeakHeight',maxPeakHeight);
    
    sourceLocArray.Fs = Fs;
    sourceLocArray.chanNames = strsplit(num2str(listChans'));

    % sourceLoc = computeSequences(sourceLoc,seqWin);
    [seriesAll,timesAll] = computeSequences_includeDuplicate(sourceLocArray,seqWin,'seriesLength',minDetections);
    % Include duplicates, this makes more sense. We're taking the median of
    % sequences anyway. 
    
    %%
    
    if isempty(seriesAll); iedOutput.array(arrayNum) = dummyArray; continue; end
    
    seriesAll(:,sum(~isnan(timesAll)) < minDetections) = [];
    timesAll(:,sum(~isnan(timesAll)) < minDetections) = [];
    
    if isempty(seriesAll); iedOutput.array(arrayNum) = dummyArray; continue; end
    
    
    %%
    
    detections = zeros(1,size(timesAll,2));
    for ii = 1:size(timesAll,2)
        currentTimes = timesAll(:,ii);
        currentTimes(isnan(currentTimes)) = [];
        
        currentTimes = cumsum(currentTimes); 
        % detections(ii) = median(currentTimes) / fsDown; % Seconds
        detections(ii) = median(currentTimes); % Keep downsamples for now 
    end
    
    detections = detections / Fs;
    
    
    %% Pack up 
        
    
    sourceLocArray.timesAll = timesAll; 
    sourceLocArray.seriesAll = seriesAll; 
    sourceLocArray.detections = detections; 
    
    iedOutput.array(arrayNum) = sourceLocArray; 
    
    
end

if exist('sourceLocArray','var')
    paramStruct = sourceLocArray.paramStruct; % Just take the last 
    % Sometimes this doesn't exist, in the event that the session is bad. 
end
paramStruct.peakWin = peakWin; 
paramStruct.seqWin = seqWin;
paramStruct.zThresh = zThresh; paramStruct.ctsThresh = ctsThresh;
paramStruct.ampScale = ampScale;
paramStruct.maxNegPeakWidth = maxNegPeakWidth; 
paramStruct.trackPeaks = trackPeaks;  
paramStruct.peakSeparation = peakSeparation; 
paramStruct.maxPeakHeight = maxPeakHeight; 

for arrayNum = 1:length(lfp.array)
    if ~lfp.array(arrayNum).useThisArray; continue; end 
    [map,P] = jackTableToMap(lfp.jackTable,lfp.array(arrayNum).indsJack);
    paramStruct.arrayMap(arrayNum).map = map;
    paramStruct.arrayMap(arrayNum).P = P;
end
% Not totally clear where the best place to do this is is, but here works. 

% Kill time series; preserve LFP struct 
lfp.array = rmfield(lfp.array,'ts'); 
paramStruct.lfp = lfp; 
iedOutput.paramStruct = paramStruct;

mySingleton.iedOutput = iedOutput;


end
