# Supplementary material for: Focal seizures induce spatiotemporally organized spiking activity in the human cortex
Source: Nat Commun. 2024 Aug 16;15:7075. doi: 10.1038/s41467-024-51338-1 (PMC11329741; doi:10.1038/s41467-024-51338-1)
Supplement: Supplementary file 4 — Source Data [file 41467_2024_51338_MOESM4_ESM.zip › resectionSurround_analysis.m]

function resectionSurround_analysis(allResults,varargin)

p = inputParser;
addParameter(p,'fieldStr','resultsSz'); % Or resultsIed
addParameter(p,'method','isSurrounded') % or maskVolume or distToResection or eloquentLeads
parse(p,varargin{:})
fieldStr = p.Results.fieldStr;
method = p.Results.method; 

[resultsAll,stdAll] = deal(nan(length(allResults),1)); 
resultsAllCell = cell(size(allResults)); 

arrayNum = 1; 

for ii = 1:length(allResults)

    allResults(ii).currentTask = 'sz'; 

    resultsAllLocal = nan(length(allResults(ii).results(arrayNum).(fieldStr)),1);

    for kk = 1:length(allResults(ii).results(arrayNum).(fieldStr))

        allResults(ii).currentArrayNum = arrayNum; allResults(ii).currentEvent = kk;
        if allResults(ii).checkIfEmpty('resectionSurround')
            continue;
        end

        resectionSurround = allResults(ii).results(arrayNum).(fieldStr)(kk).resectionSurround;

        switch method
            case 'isSurrounded'; resultsAllLocal(kk) = mean(resectionSurround.isSurrounded); 
            case 'eloquentLeads'; resultsAllLocal(kk) = mean(resectionSurround.traversesResection);
            case 'maskVolume'; resultsAllLocal(kk) = resectionSurround.maskVolume; 
            case 'distToResection'; resultsAllLocal(kk) = min(resectionSurround.distToResection) / 10; % in cm 
        end

    end

    resultsAllCell{ii} = resultsAllLocal; 
    resultsAll(ii) = mean(resultsAllLocal,'omitnan');
    stdAll(ii) = std(resultsAllLocal,'omitnan'); 
end


%%

[~,inds] = sort(resultsAll,'descend'); 

% figure; 
cla; hold on
for ii = 1:length(resultsAll)
    [~,~,out] = retrieveOutcome(allResults(inds(ii)).subj);
    outNum = str2double(out{1}(isstrprop(out{1},'digit')));
    switch outNum 
        case 1; color = 'g';
        case 2; color = 'y';
        case 4; color = 'r';
    end

    simpleBar(ii,resultsAllCell{inds(ii)},'errorType','dots','color',color); 
    fprintf('Outcome for %s is %s.\n',allResults(inds(ii)).subj,out{1})

    xTicks{ii} = allResults(inds(ii)).subj; 

    printMeanSD(resultsAllCell{inds(ii)}); 
end

xticks(1:length(resultsAll)); 
xticklabels(xTicks); 
% ylim([0 1.2]); 

end
