# Supplementary material for: Focal seizures induce spatiotemporally organized spiking activity in the human cortex
Source: Nat Commun. 2024 Aug 16;15:7075. doi: 10.1038/s41467-024-51338-1 (PMC11329741; doi:10.1038/s41467-024-51338-1)
Supplement: Supplementary file 4 — Source Data [file 41467_2024_51338_MOESM4_ESM.zip › roleOfSpearman_analysis.m]

function roleOfSpearman_analysis(allResults)

% resultsArray should be an object array from microOutputResults

figure
subplot(1,2,1)
roleOfSpearman_analysis_worker(allResults,'allDist')
subplot(1,2,2) 
roleOfSpearman_analysis_worker(allResults,'allSpearman'); 


end

function roleOfSpearman_analysis_worker(allResults,field)

resultsAll = nan(0,10); 

counterGlobal = 1;


for ii = 1:length(allResults)
    
    for arrayNum = 1:length(allResults(ii).results)
        
        resultsAllLocal = nan(length(allResults(ii).results(arrayNum).resultsSz),size(resultsAll,2)); 
        
        for kk = 1:length(allResults(ii).results(arrayNum).resultsSz)
            
            % if ~isequal(allResults(ii).szStruct(kk).SeizureType,'FIAS'); continue; end 
            
            allResults(ii).currentArrayNum = arrayNum; allResults(ii).currentEvent = kk; 
            allResults(ii).currentTask = 'sz'; 
            if allResults(ii).checkIfEmpty('roleOfSpearman'); continue; end
            
            resultsAllLocal(kk,:) = mean(allResults(ii).results(arrayNum).resultsSz(kk).roleOfSpearman.(field),1,'omitnan'); 
            
        end
        resultsAllLocal = mean(resultsAllLocal,1,'omitnan'); 
        
        resultsAll(counterGlobal,:) = resultsAllLocal;
        counterGlobal = counterGlobal + 1;

    end
end

%%

binEdges = allResults(ii).results(arrayNum).resultsSz(kk).roleOfSpearman.binEdges; 
plot(binEdges(1:end-1) + .05,resultsAll','k.-'); 
hold on
plot(binEdges(1:end-1) + .05,resultsAll(1,:)','kx')


end
